# Supplementary material for: On the utilization of deep and ensemble learning to detect milk adulteration
Source: BioData Min. 2019 Jul 8;12:13. doi: 10.1186/s13040-019-0200-5 (PMC6615233; doi:10.1186/s13040-019-0200-5)
Supplement: Supplementary file 2 — A dataset containing nearly 1000 readings from milk samples in the CSV format. FTIR component features and spectral data points are provided for each sample. (CSV 9075 kb) [file 13040_2019_200_MOESM2_ESM.csv]

	Nr	Date	Time	Ingredient	IsRawMilk	Cells	QValue	Fat	Protein	Lactose	Solids	FFA	Citrate	FrzPoint	SNF	MUN	Casein	SPC 1002	SPC 1006	SPC 1010	SPC 1014	SPC 1018	SPC 1022	SPC 1026	SPC 1029	SPC 1033	SPC 1037	SPC 1041	SPC 1045	SPC 1049	SPC 1053	SPC 1056	SPC 1060	SPC 1064	SPC 1068	SPC 1072	SPC 1076	SPC 1080	SPC 1083	SPC 1087	SPC 1091	SPC 1095	SPC 1099	SPC 1103	SPC 1107	SPC 1110	SPC 1114	SPC 1118	SPC 1122
1039	13	3/10/2016	15:20:25	peroxide	no	82	92.89	3.58	3.37	4.57	12.51	11	1392	0.564	8.93	30.8	2.61	0.0447529703379	0.0486675053835	0.0616240054369	0.08387239277360001	0.110509440303	0.133889332414	0.152204230428	0.16831688582899998	0.18201328814	0.193095982075	0.20081011951	0.203152805567	0.201270759106	0.197513133287	0.194441467524	0.196371644735	0.207297578454	0.22562250495	0.242691919208	0.249572902918	0.243621528149	0.228663727641	0.21218986809300006	0.198924034834	0.187094062567	0.173366233706	0.158808991313	0.148912772536	0.147635728121	0.151174113154	0.150465428829	0.14091809094000002
1074	1	5/10/2016	14:20:14	raw	yes	66	91.26	3.47	3.38	4.59	12.41	39	1317	0.564	8.97	15.2	2.67	0.042704090476	0.0467959940434	0.0608185976744	0.08336713910099999	0.109326004982	0.132789179683	0.151885762811	0.16874137520799998	0.182830676436	0.192960217595	0.19996061921100006	0.203453436494	0.201863288879	0.197015836835	0.193794831634	0.196250125766	0.207058116794	0.224985837936	0.241989716887	0.248456209898	0.242017000914	0.227101683617	0.210873708129	0.197747126222	0.185640931129	0.17161585390599998	0.15712970495200002	0.147452890873	0.146272152662	0.149912804365	0.149388626218	0.139815583825
1648	3	31/8/2018	11:08:17	bicarbonate	no	895	91.85	3.51	2.98	4.5	11.98	12	1120	0.522	8.63	1.6	2.27	0.0427374541759491	0.0468224436044693	0.05961860716342926	0.08104337751865387	0.1060650199651718	0.12875552475452426	0.14748233556747434	0.1637541651725769	0.17713041603565216	0.1868433803319931	0.19331856071949005	0.1958213597536087	0.1940983682870865	0.1898965984582901	0.18640513718128204	0.18795406818389893	0.19786185026168826	0.21459843218326569	0.2301667928695679	0.23614656925201416	0.23024244606494906	0.21605895459651947	0.2003038078546524	0.18759095668792725	0.17633062601089478	0.16297048330307007	0.1488921195268631	0.13962528109550476	0.13856922090053558	0.14214985072612762	0.1417367160320282	0.13263285160064694
4780	4	22/9/2017	15:41:49	raw	yes	151	86.69	3.4	3.22	4.66	12.23	19	1260	0.541	9.21	10.7	2.49	0.045112252235400004	0.048833727836600005	0.062370762229	0.0864349752665	0.114247083664	0.137840524316	0.157145023346	0.174684479833	0.189364209771	0.200163722038	0.207221746445	0.210207477212	0.208868801594	0.204831197858	0.201675102115	0.203549563885	0.214437142015	0.23354819417	0.25183096528099996	0.258664935827	0.252098441124	0.23707263171700002	0.22038753330699998	0.206749737263	0.194302603602	0.17973664403	0.164338231087	0.15393589437000002	0.152840420604	0.156725987792	0.155982807279	0.146206900477
4110	1	11/10/2016	15:13:43	raw	yes	527	89.41	3.54	3.17	4.53	12.22	60	1442	0.556	8.66	13.5	2.46	0.04133005440240002	0.0452201515436	0.05804836750030001	0.0807707309723	0.10782802104900001	0.13122817874	0.149673953652	0.1664891541	0.18085318803800002	0.191007852554	0.19806499779199999	0.201314941049	0.199694886804	0.195405691862	0.191797122359	0.192874968052	0.202974721789	0.2209931463	0.23785677552200002	0.244226962328	0.23799145221700002	0.22329948842500005	0.20706395804900002	0.194283559918	0.183116301894	0.169260889292	0.154465153813	0.144716605544	0.143418908119	0.14713065326199998	0.146964251995	0.137702852488
1120	16	6/10/2016	13:55:48	formaldehyde	no	80	89.86	3.54	3.38	4.61	12.52	52	1346	0.568	8.99	17.8	2.64	0.0342490375042	0.0385176539421	0.0518724918365	0.0747275352478	0.101801559329	0.125659391284	0.144866347313	0.161900937557	0.17617174983	0.186549901962	0.193612545729	0.196871086955	0.195656359196	0.191253691912	0.187285065651	0.188994586468	0.199753165245	0.217669248581	0.234854876995	0.241693258286	0.235326930881	0.220412001014	0.203719004989	0.189938604832	0.177892252803	0.16416926682	0.149778023362	0.139984637499	0.138575702906	0.14211294054999998	0.141716882586	0.132234305143
4473	10	12/4/2016	07:52:28	raw	yes	1219	89.85	3.13	3.34	4.07	11.56	34	1555	0.484	8.35	13.8	2.6	0.0322989970446	0.035759046673800005	0.047620773315399996	0.0682809054852	0.09276464581489999	0.11429424583900001	0.131104767323	0.145712301135	0.15851362049599999	0.168228074908	0.174599155784	0.17728658020500002	0.17595872283	0.17217960953699998	0.16903078556099999	0.170111104846	0.179117053747	0.195185095072	0.209978178144	0.21563693880999998	0.21077935397599998	0.19814234972	0.18384294211899999	0.17234569787999998	0.161760553718	0.14904488623099998	0.13579839468	0.12708486616599998	0.12604367733	0.129331886768	0.129082426429	0.121039479971
2739	10	17/3/2016	09:25:12	raw	yes	647	93.87	3.47	3.3	4.36	12.12	34	1637	0.507	8.6	16.8	2.59	0.039839595556300005	0.043522953987099995	0.0564628690481	0.0781589746475	0.103533133864	0.125834837556	0.143588796258	0.159609973431	0.17352961003800002	0.18367479741599999	0.190250843763	0.193249046803	0.191768571734	0.187536656857	0.184480831027	0.18617841601399998	0.196128189564	0.21353462338399998	0.229973718524	0.23617477715	0.23018072545499998	0.216442868114	0.201196178794	0.18864928185899998	0.177248463035	0.163895398378	0.150262370706	0.141259208322	0.139952972531	0.142944037914	0.142331898212	0.13380664587000002
1566	2	10/7/2017	08:21:00	raw	yes	127	82.27	4.07	3.54	4.63	13.25	25	1448	0.5539999999999999	9.53	14.4	2.78	0.0401969850063	0.0438640713692	0.057260051369699985	0.0805913358927	0.10820376873	0.132610335946	0.15225982666	0.16906763613200002	0.183529317379	0.194813549519	0.202233165503	0.205603718758	0.204565048218	0.200267389417	0.196822747588	0.199124395847	0.210681915283	0.22966940701	0.24723596870900005	0.254271149635	0.248472228646	0.233643338084	0.216873243451	0.203741401434	0.19236856699	0.178305774927	0.163056626916	0.153085932136	0.152110934258	0.15574407577500002	0.154725566506	0.144305855036
2854	7	9/8/2017	08:47:52	raw	yes	183	95.98	4.21	3.48	4.66	13.32	22	1452	0.557	9.49	15.1	2.75	0.041859388351400004	0.0460461974144	0.059989526867899996	0.0837650746107	0.111013427377	0.134651497006	0.154261812568	0.17193032801199998	0.186726078391	0.19776174426100002	0.205217733979	0.20855005085499997	0.20723640918699998	0.202776744962	0.199461370707	0.202116176486	0.213772147894	0.232647165656	0.250123381615	0.257203280926	0.251424878836	0.236494213343	0.21994794905200002	0.20652590692000009	0.194488957524	0.18068362772500002	0.166041970253	0.156225383282	0.155049115419	0.158381000161	0.157295241952	0.146939843893
906	5	29/9/2016	14:10:27	starch	no	45	89.66	3.57	3.33	4.63	12.51	54	1344	0.569	8.95	15.1	2.6	0.0451289117336	0.0491417199373	0.06295034289359999	0.0853630006313	0.111556872725	0.135251134634	0.154888406396	0.17205622792199998	0.186365112662	0.197163105011	0.204200476408	0.207458555698	0.20627592504	0.201973870397	0.198449492455	0.2001504004	0.211093217134	0.229564040899	0.246899083257	0.254052132368	0.248060658574	0.232965096831	0.215967074037	0.202192664146	0.190266266465	0.176167860627	0.161306321621	0.151484414935	0.150110825896	0.153576716781	0.15284858644000002	0.14295034110500002
3383	9	2/3/2017	10:01:52	raw	yes	503	88.67	3.53	3.31	4.46	12.32	70	1407	0.523	8.82	16.2	2.58	0.05119237303730001	0.0547703355551	0.06783741712569999	0.090802565217	0.117452204227	0.140702232718	0.159618988633	0.17657229304299998	0.191046252847	0.20144653320300002	0.20794345438499998	0.21005855500700002	0.208016455173	0.203775450587	0.200528785586	0.202730745077	0.21345590055	0.23104310035700001	0.24785837531100002	0.25447484850900004	0.248211279511	0.233918920159	0.217811688781	0.204535141587	0.192915081978	0.179086461663	0.164649456739	0.155263006687	0.154325440526	0.15821130573699999	0.157942116261	0.148589238524
3089	9	22/3/2016	10:07:42	raw	yes	509	93.08	3.54	3.26	4.32	12.11	35	1651	0.504	8.52	15.8	2.53	0.040524169802699996	0.043277323246	0.0559920370579	0.07820041477680001	0.10311101377000001	0.124857112765	0.142976492643	0.158881798387	0.172527834773	0.18305270373799998	0.189675837755	0.192050933838	0.19034108519600001	0.186468720436	0.183579146862	0.185476958752	0.19548186659800001	0.212387010455	0.22863039374400002	0.235107317567	0.229110822082	0.215389788151	0.20065614581099997	0.188370406628	0.177222087979	0.164343729615	0.150487184525	0.14100010693099999	0.13976003229599998	0.14331404864800001	0.142929628491	0.133915066719
564	11	19/9/2016	13:34:17	peroxide	no	183	91.78	3.9	3.31	4.66	12.87	48	1300	0.5770000000000001	8.96	16.6	2.6	0.0361294299364	0.0396186113358	0.0530238300562	0.0766709148884	0.104402676225	0.128369286656	0.147709682584	0.164750769734	0.179071739316	0.189788639545	0.196769431233	0.199733287096	0.198130816221	0.193421795964	0.189914271235	0.192259907722	0.203654676676	0.222316011786	0.239188119769	0.245068356395	0.238496407866	0.224067270756	0.208094775677	0.194985479116	0.183442726731	0.16961610317200002	0.15486517548599998	0.145151093602	0.14413164556	0.147844329476	0.14697946608100002	0.13684910535800002
4469	5	9/3/2016	08:46:25	raw	yes	405	97.42	3.4	3.19	4.39	11.99	21	1475	0.506	8.48	6.7	2.5	0.0377352535725	0.0403598994017	0.0525186359882	0.0749631226063	0.100644439459	0.12281735241399999	0.14085297286499998	0.156829327345	0.17093171179299999	0.18142993748199998	0.187877908349	0.190681159496	0.18928141892	0.18525652587400002	0.18194693327	0.183327957988	0.19341272115699998	0.21089018881299998	0.227402985096	0.233461037278	0.227141588926	0.213352590799	0.19806368649	0.185332328081	0.173949345946	0.16081507504	0.147161871195	0.138122320175	0.136860951781	0.13993139564999998	0.139524161816	0.130841448903
1857	12	31/8/2018	12:10:55	formaldehyde	no	371	85.32	3.59	2.88	4.69	12.12	91	1796	0.5379999999999999	8.72	15.2	2.17	0.04404100775718689	0.04795423150062561	0.061212614178657525	0.08434931933879852	0.11153426766395567	0.13532058894634247	0.15462762117385864	0.17149953544139862	0.18544240295887002	0.1955731958150864	0.2020954191684723	0.20485691726207733	0.20307596027851105	0.1983284950256348	0.1945163756608963	0.19590917229652405	0.206284761428833	0.22386260330677032	0.2400447577238083	0.2463815063238144	0.24000342190265656	0.2245831936597824	0.2077593207359314	0.19466117024421686	0.18335868418216705	0.16978290677070618	0.15525445342063904	0.14558005332946775	0.1445332169532776	0.1483985036611557	0.148024320602417	0.1385740041732788
1166	4	13/8/2018	14:45:40	sucrose	no	249	90.07	3.78	3.55	5.27	13.5	36	1445	0.602	10.18	18.2	2.87	0.072324603796	0.0729691833258	0.08398556709289999	0.106413900852	0.133065119386	0.156398952007	0.175236150622	0.192502781749	0.208283796906	0.220956385136	0.23093989491500005	0.238111257553	0.241151928902	0.24002687633	0.237149089575	0.237808510661	0.246271491051	0.261154979467	0.2747618258	0.278043359518	0.268507927656	0.250084400177	0.229895561934	0.214316934347	0.201999649405	0.18857973814	0.175142869353	0.166713863611	0.166382610798	0.170046150684	0.168944075704	0.158989608288
1965	20	31/8/2018	11:42:34	formaldehyde	no	462	89.01	4.04	3.33	4.64	12.97	74	1506	0.547	9.18	11.8	2.57	0.040783047676086426	0.0451492965221405	0.05842706561088563	0.08114875853061676	0.10847537219524384	0.13241718709468842	0.1512695848941803	0.16838125884532928	0.1827080398797989	0.19235970079898834	0.1988225877285004	0.20196425914764404	0.20040030777454376	0.19574740529060364	0.19214792549610127	0.1939039379358292	0.2042119652032852	0.2216632664203644	0.2386338114738465	0.2457016408443451	0.2392992675304413	0.22434101998806	0.20851962268352509	0.19569508731365204	0.18416805565357208	0.17069296538829806	0.15646448731422424	0.147158682346344	0.14631277322769165	0.15002767741680145	0.14917853474617004	0.1391352266073227
1414	8	15/8/2018	08:48:43	bicarbonate	no	278	88.9	4.15	3.33	4.69	13.14	26	1132	0.552	9.31	14.4	2.65	0.0428709089756	0.046620428562199986	0.060250028967900014	0.0828579962254	0.109324231744	0.132853940129	0.15217421948899998	0.16923573613200002	0.183140218258	0.193414703012	0.200694397092	0.204021349549	0.202505320311	0.197797596455	0.19456666708	0.197252899408	0.208379268646	0.226940661669	0.244488805532	0.251326858997	0.245276913047	0.230426877737	0.213939189911	0.200951620936	0.189517498016	0.175672471523	0.160828530788	0.150878161192	0.149697035551	0.153265595436	0.152496561408	0.142581477761
1748	3	31/8/2018	11:21:25	bicarbonate	no	688	93.58	3.44	3.35	4.62	12.38	11	1425	0.5379999999999999	9.18	3.6	2.55	0.04591462016105652	0.049032703042030334	0.06199170649051666	0.08456476032733917	0.11053363978862762	0.13346172869205475	0.15228624641895294	0.16914477944374084	0.18357649445533752	0.19384218752384186	0.20075857639312744	0.2044571191072464	0.2028997391462326	0.1977877914905548	0.1937807649374008	0.19532495737075808	0.20622937381267548	0.2243291586637497	0.2406430095434189	0.2468219846487045	0.2406413555145264	0.22636060416698456	0.21087725460529327	0.1981685757637024	0.186379536986351	0.17225930094718933	0.1574273258447647	0.14753298461437225	0.14616110920906067	0.14951960742473602	0.14877787232398987	0.13923323154449466
1820	15	31/8/2018	11:06:38	bicarbonate	no	917	92.81	4.01	3.17	4.44	12.6	26	1506	0.526	8.78	4.7	2.39	0.03991200029850006	0.0441351979970932	0.05646391212940216	0.07822000980377197	0.10419158637523653	0.12662626802921295	0.14478015899658206	0.16062293946743011	0.1735685169696808	0.18347685039043427	0.1905169636011124	0.1935255080461502	0.19192193448543549	0.1880620867013932	0.1849430799484253	0.18619783222675326	0.1960233747959137	0.21328990161418915	0.2293720692396164	0.23529671132564545	0.2297731190919876	0.2167911678552628	0.20197737216949466	0.1898622214794159	0.17913462221622467	0.16608290374279022	0.15185871720314026	0.14246247708797455	0.14156755805015564	0.14504316449165344	0.14391505718231198	0.13391143083572388
3905	3	21/1/2016	13:02:48	raw	yes	777	94.7	3.49	3.24	4.42	12.49	36	1832	0.483	8.83	12.2	2.41	0.039636880159400006	0.0434528142214	0.0560603141785	0.0777755379677	0.10322919488	0.125828936696	0.143757462502	0.159516960382	0.173582568765	0.18435385823199998	0.19133393466499998	0.19413204491099997	0.192247450352	0.188003361225	0.184872433543	0.18621680140500002	0.19617000222199998	0.213895410299	0.23042744398099999	0.23684769868900002	0.231266975403	0.217637553811	0.202658459544	0.190334960818	0.17887377739	0.165392130613	0.150965869427	0.141173005104	0.140282720327	0.14430323243100002	0.144130676985	0.13511928916
3293	9	16/12/2016	08:25:45	raw	yes	143	91.09	3.69	3.18	4.63	12.48	49	1368	0.57	8.8	12.6	2.46	0.041523501277000004	0.045011833310099995	0.0579960048199	0.08112710714339999	0.108476683497	0.13232973218	0.151853442192	0.168665841222	0.18264731764800002	0.193709671497	0.201084583998	0.204206064343	0.202318251133	0.197134241462	0.193578407168	0.19599489867699998	0.207327783108	0.225903406739	0.243024513125	0.249157696962	0.24279226362700002	0.228526800871	0.212204813957	0.19872264564	0.186931654811	0.17277945578099999	0.157378479838	0.147114440799	0.145945966244	0.149734035134	0.149403378367	0.139832556248
2116	11	31/8/2018	12:27:48	peroxide	no	1132	93.82	3.5	3.23	4.58	12.29	41	1530	0.532	9.0	23.6	2.47	0.04519982635974884	0.048957452178001404	0.06153753399848937	0.0830029845237732	0.10835123062133788	0.1317460536956787	0.15070383250713348	0.1668742448091507	0.1808512657880783	0.19141432642936707	0.19835352897644049	0.2013294547796249	0.19968490302562714	0.19478045403957367	0.1909085512161255	0.1927342414855957	0.20298106968402865	0.2206983268260956	0.2380910515785217	0.24492841958999634	0.2382858693599701	0.22299771010875705	0.2065899819135666	0.19355592131614685	0.18202611804008484	0.16819912195205688	0.1532452255487442	0.14348267018795013	0.14280159771442413	0.14692075550556186	0.14667926728725433	0.13726553320884705
4641	1	25/7/2017	08:50:23	raw	yes	168	95.42	4.2	3.44	4.63	13.26	17	1440	0.552	9.43	13.2	2.73	0.0419808030128	0.0460768193007	0.0597039908171	0.0822554528713	0.108877614141	0.133108496666	0.15316461026699998	0.170716643333	0.18511882424400009	0.19588722288600002	0.203089982271	0.205819502473	0.2043556422	0.200242221355	0.196989893913	0.199327468872	0.210503324866	0.22895535826699998	0.246367245913	0.253493398428	0.247946724296	0.233745604753	0.218129828572	0.20566187799000002	0.193842098117	0.17970205843400006	0.16512520611300002	0.15536084771199998	0.154408931732	0.15817463398	0.157040715218	0.146558001637
4016	7	20/1/2016	08:17:58	raw	yes	840	88.07	3.3	3.21	4.45	12.25	59	1729	0.484	8.82	10.3	2.38	0.040609315037699996	0.044303268194199996	0.0568025708199	0.078806579113	0.104485139251	0.127093270421	0.145405575633	0.161522507668	0.17577877640700001	0.18673209846	0.193804681301	0.196838766336	0.195408239961	0.190978124738	0.18730697035799998	0.188978210092	0.199359327555	0.21709786355500002	0.23380601406100002	0.239942789078	0.23379291594	0.219952121377	0.20440889895	0.191151022911	0.179259419441	0.165795758367	0.151705160737	0.142211303115	0.140997514129	0.144634783268	0.144404858351	0.135284021497
3938	2	6/6/2016	08:31:49	raw	yes	326	96.95	3.42	3.34	4.33	11.84	56	1650	0.528	8.54	15.4	2.58	0.0413614958525	0.044322803616500005	0.0564433932304	0.07827144861219999	0.103826269507	0.126162871718	0.14419414103	0.160108804703	0.173750385642	0.183789074421	0.190230861306	0.19321678578899998	0.19202542305	0.18799087405200002	0.18512795865499998	0.18684774637200002	0.19665098190299998	0.21408140659299998	0.23004029691199998	0.2358597368	0.23001201450800002	0.21629250049600002	0.20123110711599998	0.1887498945	0.177432209253	0.164325535297	0.150362879038	0.14100302755799998	0.13995732367	0.14335012435900002	0.142764016986	0.133852377534
1304	10	13/8/2018	14:50:01	bicarbonate	no	262	90.19	4.17	3.34	4.69	13.18	5	1078	0.5529999999999999	9.31	8.5	2.64	0.0408198982477	0.0447180122137	0.0573306828737	0.07935814559460001	0.106098011136	0.130180537701	0.149008229375	0.16511502862	0.17910224199299998	0.189943552017	0.19726023078	0.200427010655	0.198900982738	0.194632932544	0.191840335727	0.194368645549	0.205257579684	0.223562911153	0.24075396359	0.247258409858	0.241351053119	0.22772796452	0.212597548962	0.199936777353	0.188069179654	0.17390452325300002	0.159130960703	0.149390101433	0.14808517694499998	0.151239290833	0.150266721845	0.140338301659
613	13	26/9/2016	14:00:31	peroxide	no	201	95.36	3.78	3.32	4.63	12.71	58	1400	0.5720000000000001	8.94	28.1	2.57	0.0482622087002	0.0513314902782	0.0642486065626	0.0871774107218	0.113870441914	0.137532353401	0.15630732476700002	0.172468423843	0.186904773116	0.198364973068	0.205507725477	0.208226367831	0.206773370504	0.202447652817	0.198949202895	0.200992360711	0.211990624666	0.230118960142	0.246840700507	0.253328740597	0.247347012162	0.232591688633	0.216194972396	0.203095570207	0.19145463407	0.177382349968	0.162301883101	0.152413651347	0.15140850842	0.155098751187	0.15419061482000002	0.144098341465
2050	5	31/8/2018	12:13:08	peroxide	no	233	86.32	3.85	3.59	4.62	13.07	49	1770	0.545	9.45	14.9	2.75	0.0441310852766037	0.0477965772151947	0.060254395008087165	0.0824439525604248	0.10914139449596404	0.13261443376541138	0.15107814967632294	0.1674039661884308	0.18161199986934665	0.19189421832561493	0.19838784635066986	0.20171202719211576	0.20072287321090693	0.19623707234859467	0.1929689645767212	0.19535939395427704	0.2061500996351242	0.22422315180301666	0.2416084259748459	0.24831996858119965	0.24169868230819705	0.2270264029502869	0.21085669100284574	0.1973823606967926	0.18539856374263766	0.17132098972797394	0.15662455558776855	0.14706192910671234	0.14608825743198395	0.14967337250709534	0.1489899903535843	0.1395576149225235
527	3	15/9/2016	14:03:32	sucrose	no	11	94.67	2.73	3.35	4.96	11.98	42	1505	0.589	9.32	19.1	2.63	0.0670870393515	0.068544536829	0.0805359631777	0.103801205754	0.130814805627	0.15419255197	0.17338322103	0.190522000194	0.205473050475	0.217163771391	0.225878670812	0.231182664633	0.23167142272	0.228670835495	0.225674808025	0.226750925183	0.235891193151	0.252672195435	0.268486410379	0.27340182661999995	0.265123009682	0.247146755457	0.227506756783	0.212459102273	0.199534103274	0.185114726424	0.170772686601	0.16151481866800002	0.160609856248	0.164097771049	0.163556307554	0.154345884919
2961	2	18/8/2016	07:53:04	raw	yes	395	91.03	3.37	3.41	4.41	12.24	38	1356	0.545	8.83	11.9	2.67	0.0428048074245	0.045944392681099996	0.058128759264900014	0.0802300572395	0.10620406269999999	0.128606155515	0.147059127688	0.163809239864	0.177598580718	0.187434360385	0.194080293179	0.197168141603	0.19554466009100002	0.19127085804900001	0.18815654516199998	0.1900565773250001	0.200591027737	0.21821440756299998	0.23486748337699997	0.24144603312	0.235278949142	0.22087265551100002	0.20519977807999998	0.192608013749	0.18129457533399998	0.167819306254	0.153417363763	0.143970921636	0.143025636673	0.146228849888	0.145275235176	0.136055111885
1811	6	31/8/2018	11:05:17	bicarbonate	no	408	93.06	4.58	3.61	4.7	13.83	19	1420	0.565	9.56	9.2	2.78	0.04161916673183441	0.04590652883052826	0.059426426887512214	0.08231325447559358	0.10879074037075044	0.13212436437606812	0.15142682194709778	0.16864369809627533	0.18314312398433685	0.1935949623584748	0.2006855010986328	0.2039698958396912	0.2024929225444793	0.1985577493906021	0.1958552598953247	0.19845058023929604	0.2095791697502136	0.2275322377681732	0.24455773830413816	0.2517266571521759	0.2459300458431244	0.2318934649229049	0.21690896153450007	0.20450052618980408	0.19282329082489014	0.17899461090564728	0.16418682038784027	0.15414926409721375	0.15286925435066226	0.15588590502738953	0.15427805483341214	0.1436285376548767
3784	5	10/4/2017	08:19:21	raw	yes	181	90.16	3.46	3.37	4.49	12.34	53	1381	0.527	9.11	14.7	2.66	0.041690021753300006	0.0452964454889	0.058536246419	0.08137445151810001	0.107885599136	0.131138712168	0.149917930365	0.166451320052	0.18069699406599998	0.191059216857	0.197741046548	0.20114664733399998	0.199812456965	0.195288404822	0.192288771272	0.194965302944	0.20609170198399998	0.224095746875	0.240805611014	0.2471462190150001	0.2411612272260001	0.22683347761599998	0.210526242852	0.19734318554400002	0.18591311574000002	0.172120332718	0.15727959573300002	0.147483244538	0.146123856306	0.149343937635	0.14876985549900001	0.139520928264
232	11	5/9/2016	14:11:42	peroxide	no	14	92.94	3.21	3.4	4.63	12.19	45	1321	0.5660000000000001	9.06	18.4	2.65	0.0462974607944	0.0498277544975	0.0628014802933	0.08527249097819999	0.112167835236	0.136222869158	0.155593901873	0.17244550585700005	0.186798796058	0.197648361325	0.2045134902	0.207174107432	0.205945819616	0.202092275023	0.198791891336	0.200622245669	0.211635157466	0.230564385653	0.248203679919	0.255006104708	0.24839477241	0.232600331306	0.215352162719	0.201585903764	0.189356848598	0.17504297196899998	0.160076782107	0.150032192469	0.148745253682	0.152358785272	0.151782870293	0.142450392246
347	16	31/8/2016	14:30:34	formaldehyde	no	38	94.62	3.36	3.4	4.64	12.34	58	1306	0.569	9.06	18.2	2.65	0.049527823925	0.0540166795254	0.0674632936716	0.0903008729219	0.117511630058	0.141894340515	0.161370590329	0.178328081965	0.192420870066	0.202713057399	0.20988464355500006	0.213068649173	0.211413025856	0.207154110074	0.204204425216	0.206409409642	0.217145934701	0.235478386283	0.252993047237	0.259821563959	0.253339976072	0.238170534372	0.221191570163	0.207158878446	0.195194616914	0.181405693293	0.166336968541	0.156130358577	0.154984861612	0.158705145121	0.158079981804	0.14840786159000002
3222	4	26/6/2017	08:45:00	raw	yes	411	86.95	3.73	3.33	4.5	12.59	21	1446	0.532	9.14	15.0	2.61	0.0409338027239	0.044895350933099994	0.058338940143599985	0.08099786937239999	0.107431307435	0.13088543713099998	0.150284782052	0.167275235057	0.181319639087	0.191923618317	0.19914980232700005	0.202172756195	0.20032869279399998	0.195708245039	0.19251090288199998	0.19473384320700002	0.205410256982	0.223219275475	0.23988302051999996	0.24599879980099998	0.239548668265	0.225245043635	0.209354072809	0.196305066347	0.184819757938	0.171167925	0.156409531832	0.146514981985	0.145626038313	0.149676993489	0.149206802249	0.139679998159
2906	4	26/6/2017	09:10:22	raw	yes	374	96.08	3.74	3.34	4.5	12.61	28	1459	0.5329999999999999	9.15	14.7	2.61	0.0409521013498	0.04487484693530002	0.058367103338199985	0.0811490565538	0.10813637077800001	0.131812036037	0.150723323226	0.167486175895	0.181742340326	0.19214342534499998	0.199103653431	0.20306023955299998	0.202081009746	0.19708175957199997	0.193329155445	0.195300221443	0.205774500966	0.22354976832899998	0.240559130907	0.24722413718699998	0.24110206961599998	0.22668145597	0.21090662479400002	0.198293656111	0.186629191041	0.172315835953	0.157332763076	0.147684514523	0.146756857634	0.150583907962	0.150220483541	0.140756636858
3372	9	14/12/2016	08:00:33	raw	yes	127	86.5	4.13	3.16	4.55	12.86	46	1451	0.5670000000000001	8.69	16.6	2.42	0.038179606199300005	0.0421589761972	0.0553172379732	0.07831759750839999	0.10572835803	0.129335746169	0.148115292192	0.164771065116	0.17889703810199994	0.189579054713	0.19655674695999997	0.199467420578	0.19848188757899998	0.194565445185	0.19096799194800002	0.192649692297	0.203310608864	0.221727520227	0.23893980681899998	0.245480179787	0.239666357636	0.225606158376	0.21000601351300002	0.197227045894	0.185541242361	0.171540305018	0.156508073211	0.14652056992100002	0.145354822278	0.14914000034299998	0.148939102888	0.139595970511
2546	1	31/8/2018	10:41:41	sucrose	no	887	90.98	4.12	3.42	5.16	13.62	77	1951	0.593	9.84	8.8	2.67	0.07076793909072876	0.07197150588035582	0.08352828025817871	0.1054130345582962	0.13060574233531952	0.15257473289966586	0.17164067924022675	0.18954114615917209	0.20482948422431946	0.21689113974571228	0.22686779499053955	0.23451896011829376	0.2373310178518296	0.2354628294706345	0.2328664064407349	0.23309750854969025	0.2401394844055176	0.2548767030239105	0.2689482569694519	0.2719699740409851	0.2620644569396973	0.2436738908290863	0.2238615602254868	0.2085818499326706	0.19684019684791565	0.1844611018896103	0.1717776656150818	0.16371408104896545	0.16354098916053772	0.16721519827842712	0.16608023643493652	0.1560986340045929
4269	2	21/1/2016	12:59:32	raw	yes	800	94.94	3.49	3.25	4.42	12.5	39	1827	0.484	8.85	11.5	2.42	0.040120661258699994	0.0436925292015	0.0560360997915	0.0778014659882	0.10363245010399999	0.12616020441099998	0.144194811583	0.16039647162	0.17436863482	0.184829577804	0.191872224212	0.194644480944	0.19256262481199998	0.18807746469999997	0.185456693172	0.187978133559	0.19802264869199998	0.214877530932	0.230909064412	0.23730733990699998	0.231805190444	0.21824966371100002	0.20316520333299998	0.19065746665	0.179406449199	0.166081294417	0.151638388634	0.14214953780200001	0.141215845942	0.144726648927	0.144546762109	0.135832175612
3504	1	12/5/2017	08:58:56	raw	yes	870	76.18	3.93	3.35	4.48	12.76	36	1422	0.531	9.11	12.4	2.64	0.0396283119917	0.0439209491014	0.0577498376369	0.08001393079760001	0.10563308000600001	0.128734588623	0.147189989686	0.163480296731	0.177732184529	0.188397541642	0.19591496884799997	0.199368163943	0.19778102636300002	0.193448483944	0.190002784133	0.19131295383000002	0.201223909855	0.21868814528	0.235359713435	0.242151901126	0.236404061317	0.222344920039	0.207017078996	0.19466911256299999	0.18343316018599998	0.16986455023299998	0.155518993735	0.146119579673	0.14508552849300002	0.148512512445	0.147778391838	0.138355746865
2872	2	11/4/2017	10:02:25	raw	yes	331	91.29	3.72	3.35	4.61	12.67	64	1305	0.511	8.89	11.0	2.75	0.044280692935	0.0486815571785	0.0621527135372	0.0851438641548	0.112204670906	0.135958522558	0.155682265759	0.17277322709600001	0.18660868704300002	0.19715145230300002	0.204289421439	0.207616984844	0.206412553787	0.20203217864	0.19890095293499999	0.20161721110300002	0.212647005916	0.23046942055199998	0.24755272269200002	0.25450399518000005	0.24883490800900002	0.234558641911	0.218721568584	0.205924332142	0.194271534681	0.180302798748	0.165270224214	0.155298084021	0.15417248010600001	0.157691642642	0.157002285123	0.147196292877
1812	7	31/8/2018	11:05:26	bicarbonate	no	409	90.59	3.51	3.22	4.63	12.34	14	1498	0.537	9.04	1.6	2.43	0.044645920395851135	0.048230722546577454	0.06107451021671295	0.08319362998008728	0.10928033292293547	0.13254785537719727	0.15161612629890442	0.16864627599716187	0.1831001192331314	0.19352193176746368	0.20003092288970947	0.20265382528305054	0.20111170411109924	0.1967335194349289	0.19281695783138275	0.1942842453718185	0.20500046014785767	0.22284097969532013	0.2390393167734146	0.2449376136064529	0.23890866339206696	0.2246687412261963	0.2086433917284012	0.1959070116281509	0.18431240320205688	0.16997484862804413	0.1551388055086136	0.14546771347522736	0.14424006640911102	0.14769187569618225	0.14705727994441986	0.1378757357597351
1758	13	31/8/2018	11:22:55	bicarbonate	no	456	90.35	4.07	3.23	4.74	13.0	22	1606	0.555	9.17	4.6	2.43	0.04406587779521942	0.04819475114345551	0.061132624745368964	0.08367054164409637	0.11093305051326753	0.13475550711154938	0.15403829514980316	0.17139802873134613	0.18564265966415405	0.19588862359523773	0.20312246680259705	0.20665325224399567	0.2050877958536148	0.20034822821617126	0.1967115551233292	0.1986016929149628	0.2094963788986206	0.2277378737926483	0.24479734897613525	0.2515857219696045	0.2457126975059509	0.2313094288110733	0.21518222987651825	0.20199395716190333	0.1903425008058548	0.17653240263462067	0.16160228848457334	0.15154726803302765	0.15036077797412872	0.15377970039844513	0.15269501507282254	0.1427774578332901
2415	10	3/9/2018	09:37:36	starch	no	769	91.06	3.62	3.08	4.66	12.29	69	1530	0.54	8.92	3.0	2.41	0.05954551696777344	0.06570112705230713	0.08004461228847504	0.1026913970708847	0.12856905162334442	0.1513959914445877	0.16982221603393555	0.18448932468891144	0.19603875279426566	0.2051402032375336	0.210824191570282	0.21199195086956024	0.2090304046869278	0.2032298743724823	0.1974465250968933	0.1958333104848861	0.20300918817520144	0.2191878855228424	0.2363353967666626	0.2442682981491089	0.2391915023326873	0.2246596962213516	0.20769965648651129	0.19390234351158145	0.18267427384853369	0.17047961056232452	0.15751829743385315	0.14862684905529022	0.14739638566970825	0.15015912055969238	0.14883220195770264	0.13936559855937958
4272	1	12/7/2017	08:20:47	raw	yes	72	89.77	4.07	3.54	4.64	13.26	21	1437	0.5529999999999999	9.54	15.4	2.77	0.042861282825499995	0.0457929372787	0.059245586395300004	0.0829125791788	0.109858736396	0.133803099394	0.153172299266	0.17010310292199998	0.185003146529	0.196028530598	0.20348480343800002	0.20717328786800002	0.205816984177	0.201629623771	0.198663786054	0.201074436307	0.212185740471	0.230343446136	0.247448071837	0.254730969667	0.249497070909	0.235084116459	0.218597173691	0.20540566742400002	0.193494349718	0.17919395864	0.164272904396	0.154604777694	0.153692275286	0.157215178013	0.156095817685	0.145655080676
2578	13	31/8/2018	10:46:45	sucrose	no	301	81.29	3.4	2.95	5.23	12.48	86	1787	0.586	9.38	17.6	2.28	0.07558196783065796	0.07635660469532013	0.08696165680885315	0.1094534546136856	0.13589617609977722	0.15848340094089508	0.17813433706760404	0.19600486755371094	0.21068976819515228	0.22290688753128046	0.2334400266408921	0.2403792142868042	0.2421974539756775	0.2403761297464371	0.23722080886363986	0.2368736118078232	0.2443640679121017	0.258840411901474	0.2721969187259674	0.27539581060409546	0.26553782820701605	0.24619537591934204	0.2253413796424865	0.20951269567012787	0.19724130630493164	0.1844307482242584	0.1715553104877472	0.16325347125530246	0.1627366542816162	0.16642525792121887	0.16593319177627566	0.15659484267234802
1507	4	25/1/2017	07:59:24	raw	yes	163	98.86	3.18	3.14	4.6	11.86	48	1315	0.529	8.78	14.8	2.44	0.045440375804900006	0.0488341599703	0.0618067085743	0.0848297476768	0.111909478903	0.135730490088	0.15467980504	0.171569138765	0.18640719354200005	0.19733068347	0.204166457057	0.206761538982	0.204779148102	0.200240671635	0.196766808629	0.198834627867	0.210004985332	0.228105679154	0.244942143559	0.251921564341	0.245818689466	0.230471968651	0.21375451982	0.200450986624	0.188599482179	0.174582108855	0.159254088998	0.148835271597	0.147742003202	0.15155400335799998	0.151143819094	0.14199873805
657	9	19/9/2016	15:29:50	bicarbonate	no	190	90.36	3.8	3.32	4.66	12.78	35	1249	0.5760000000000001	8.98	13.6	2.59	0.046439424157099986	0.0506285130978	0.0641459673643	0.08716210722920001	0.114146456122	0.13774263858799998	0.157070934772	0.17452356219300005	0.189401298761	0.200695678592	0.207663163543	0.21001945436	0.20812487602200005	0.203832358122	0.200863614678	0.20308072865	0.213820174336	0.232107669115	0.249331876636	0.25595009326900003	0.249525561929	0.23464371264000006	0.218796551228	0.206003054976	0.194214522839	0.179995387793	0.164909139276	0.155158445239	0.154273077846	0.157778680325	0.156671792269	0.14653018117
2695	9	15/12/2017	08:31:25	raw	yes	241	89.37	3.61	3.33	4.66	12.57	17	1400	0.547	9.36	27.6	2.59	0.035751670599	0.0391589254141	0.0527444928885	0.0765168964863	0.104257687926	0.128762468696	0.148515760899	0.165811941028	0.180139705539	0.191217675805	0.19901499152199997	0.20209330320399999	0.20073443651200001	0.1965803653	0.19283737242199997	0.194516733289	0.205518260598	0.224327400327	0.242526695132	0.249621003866	0.242629602551	0.22727957367899998	0.210488662124	0.19638261199	0.18372394144499998	0.16924405098	0.153926298022	0.14353325963	0.142530545592	0.14678812027000002	0.146489337087	0.13678167760399998
2516	11	31/8/2018	11:02:46	sucrose	no	255	79.75	4.21	3.55	5.06	13.74	91	1714	0.591	9.88	17.1	2.8	0.07303066551685332	0.07352536916732788	0.08309327065944673	0.10392136871814728	0.12947732210159302	0.15170907974243164	0.17035982012748718	0.18781553208827967	0.20283177495002747	0.2147526293992996	0.22475524246692646	0.2323303967714309	0.236038625240326	0.23576480150222776	0.2334493547677993	0.2335975468158722	0.2409433871507645	0.2550994753837585	0.2685614824295044	0.2719596922397613	0.2627401351928711	0.24500566720962524	0.2256277650594712	0.21097411215305328	0.20022805035114288	0.1884629726409912	0.17592249810695648	0.1677742898464203	0.16710183024406433	0.17025984823703766	0.16896256804466248	0.15889021754264832
3070	1	13/1/2016	08:14:22	raw	yes	1042	92.31	3.32	3.27	4.33	11.95	47	1504	0.531	8.57	13.4	2.53	0.039668425917599996	0.043467476963999996	0.055127292871500005	0.07585698366169999	0.10142095387	0.123767614365	0.141409337521	0.157076895237	0.170019775629	0.17969307303399998	0.186620175838	0.189624458551	0.188106834888	0.184134766459	0.181041568518	0.182794213295	0.19274754822299997	0.209644570947	0.225455060601	0.231372103095	0.225674822927	0.21241299807999997	0.19742462039	0.184719115496	0.17332491278599998	0.160479709506	0.147035852075	0.137990176678	0.137042164803	0.140725806355	0.140377685428	0.131372258067
1938	13	31/8/2018	11:54:46	formaldehyde	no	494	84.89	3.6	3.36	4.81	12.74	70	1580	0.557	9.4	18.2	2.6	0.04501955211162567	0.04883989691734314	0.06246842443943024	0.08586274087429048	0.11340457201004027	0.1377599537372589	0.15749835968017578	0.17507262527942655	0.1896943598985672	0.20021875202655792	0.20709793269634247	0.2101498246192932	0.20856860280036926	0.2037690281867981	0.199748694896698	0.20117034018039706	0.2118912637233734	0.23033314943313601	0.24747958779335025	0.25388312339782715	0.2473863065242768	0.2323165088891983	0.2153451144695282	0.20139555633068085	0.1890753507614136	0.17479516565799713	0.15985529124736786	0.1497918963432312	0.148457869887352	0.15228544175624847	0.15209631621837616	0.14280346035957334
2481	16	31/8/2018	10:53:44	sucrose	no	357	84.88	3.7	3.2	5.15	12.99	115	1799	0.586	9.58	7.8	2.48	0.07176324725151062	0.07301066815853119	0.08436304330825806	0.10637801885604856	0.13219866156578064	0.15491555631160736	0.17388422787189484	0.19120611250400546	0.20671488344669345	0.2194398045539856	0.2286936044692993	0.2347888946533203	0.23739421367645264	0.2363284081220627	0.23373985290527344	0.2334866374731064	0.2407899647951126	0.2555040121078491	0.2685958743095398	0.27103182673454285	0.26119112968444824	0.2430199533700943	0.22320570051670074	0.2076391726732254	0.1956041753292084	0.1831211894750595	0.17030686140060425	0.1618136167526245	0.16137857735157013	0.16544845700263974	0.1647857129573822	0.15502186119556427
1667	2	31/8/2018	11:36:36	bicarbonate	no	381	89.75	3.86	3.36	4.67	12.89	29	1472	0.547	9.25	5.9	2.53	0.04379189014434815	0.047826722264289856	0.06096217036247253	0.08327285945415497	0.10941950976848602	0.13264045119285586	0.15159872174263	0.1685832291841507	0.1833002865314484	0.19399608671665192	0.2009352296590805	0.20424480736255649	0.20327438414096832	0.19928094744682312	0.1957211196422577	0.1970787346363068	0.2073723524808884	0.22510220110416407	0.2416788041591645	0.2484547346830368	0.2428843975067139	0.2285246104001999	0.212557315826416	0.2000694423913956	0.18878996372222892	0.174739807844162	0.15953867137432098	0.14921972155570984	0.1478494107723236	0.15143974125385284	0.15065032243728638	0.14074189960956573
921	5	29/9/2016	14:13:15	starch	no	29	87.72	3.55	3.33	4.61	12.47	50	1335	0.568	8.93	16.4	2.6	0.0458207428455	0.049332901835400005	0.0628664046526	0.08525508642200001	0.111357346177	0.135050028563	0.15452170372	0.17204257845899998	0.186677455902	0.197105154395	0.204015046358	0.207013100386	0.205240175128	0.200681775808	0.197629794478	0.199876815081	0.210685327649	0.228950485587	0.246171370149	0.25312641263	0.247044757009	0.232035294175	0.215623870492	0.202344372869	0.190427348018	0.176587983966	0.16188198328	0.151914820075	0.150699585676	0.154351219535	0.153516888618	0.143500894308
3128	2	24/10/2016	08:07:02	raw	yes	496	89.73	3.48	3.21	4.56	12.26	47	1415	0.5579999999999999	8.75	18.8	2.44	0.0463004112244	0.04974846541880002	0.0628422647715	0.08532871305939999	0.111689507961	0.135461464524	0.154763862491	0.171454176307	0.18517157435400008	0.195721328259	0.20353962480999999	0.206634297967	0.20419205725200001	0.199149057269	0.195579916239	0.19716742634799997	0.207742765546	0.226061627269	0.242933064699	0.248811095953	0.24200963974	0.227422639728	0.21131736040100002	0.198063239455	0.186239615083	0.17231664061500002	0.157749980688	0.148005276918	0.14671294391200002	0.150413945317	0.15023098886	0.141144141555
1500	2	25/1/2017	08:03:40	raw	yes	152	97.31	3.16	3.15	4.6	11.84	56	1331	0.529	8.79	14.4	2.46	0.0459372997284	0.049656197428699984	0.06278902292249999	0.0860157608986	0.113064140081	0.136249601841	0.155302226543	0.171996951103	0.185876652598	0.196889221668	0.204576566815	0.207883730531	0.20642451942	0.201958745718	0.198162004352	0.199877053499	0.210757747293	0.228857547045	0.246020525694	0.252770096064	0.246442854404	0.231571614742	0.21478267014	0.201259449124	0.189504310489	0.175256446004	0.159895420074	0.14976324141	0.148433864117	0.151753827929	0.151549622416	0.142848163843
1452	14	16/8/2018	14:55:18	formaldehyde	no	284	86.15	4.13	3.35	4.7	13.15	37	1153	0.552	9.33	14.5	2.66	0.0396732091904	0.0432771891356	0.0568864345551	0.07983909547330001	0.106411859393	0.130262717605	0.149609789252	0.16618718206900002	0.180111408234	0.191034242511	0.198269858956	0.20112799108	0.199725776911	0.195941820741	0.192961096764	0.194635897875	0.205506250262	0.224452316761	0.24189344048500006	0.248547747731	0.242729038	0.227992132306	0.211268097162	0.198022261262	0.18618708849	0.172226473689	0.157603383064	0.147866025567	0.146853342652	0.150525197387	0.149939671159	0.140194058418
1229	15	6/8/2018	15:54:08	formaldehyde	no	234	86.03	3.75	3.59	4.73	13.03	32	1165	0.556	9.65	20.9	2.87	0.0489758551121	0.052633270621300014	0.0663317292929	0.08973854780200001	0.116472661495	0.140192553401	0.159876570106	0.176841080189	0.190676525235	0.201164633036	0.208981528878	0.213091477752	0.211994349957	0.20732434094	0.203779384494	0.206206470728	0.217077001929	0.234995275736	0.252393871546	0.259586364031	0.253859221935	0.239342793822	0.222991913557	0.209527716041	0.197548136115	0.183759793639	0.169132992625	0.15927401185	0.15791516006	0.161260068417	0.160642191768	0.151056498289
1067	9	5/10/2016	14:25:00	bicarbonate	no	67	88.6	3.56	3.41	4.59	12.54	35	1322	0.5670000000000001	9.0	14.5	2.66	0.043863505125	0.0481967628002	0.0615869313478	0.0843558013439	0.111338555813	0.135061442852	0.15426355600400002	0.171204939485	0.185145512223	0.19552911818	0.202673837543	0.205874189734	0.204720854759	0.200359523296	0.196371555328	0.198113203049	0.209370076656	0.227768272161	0.244794309139	0.251769453287	0.245781391859	0.230610698462	0.213913023472	0.200633957982	0.188622280955	0.17464543879	0.160023957491	0.15012229979	0.148868262768	0.152342885733	0.151577368379	0.142030835152
4403	2	1/12/2016	10:55:59	raw	yes	147	93.06	4.1	3.17	4.54	12.81	60	1450	0.5670000000000001	8.7	15.4	2.42	0.035674378275900004	0.0392784327269	0.0525217354298	0.0755346417427	0.102386951447	0.12594982981699998	0.14514894783500001	0.16164393723	0.175573706627	0.1866209656	0.193684175611	0.196471586823	0.195150047541	0.190751716495	0.187448173761	0.189578264952	0.199881955981	0.217599526048	0.23507852852299999	0.24256499111699997	0.23716636002099997	0.222806707025	0.20670555532	0.194068998098	0.18239799141899998	0.16814599931200006	0.153342783451	0.143582254648	0.14255949854900002	0.146296977997	0.145946145058	0.136554971337
4343	2	26/10/2016	10:34:30	raw	yes	315	97.92	3.76	3.3	4.59	12.65	47	1394	0.568	8.89	15.4	2.54	0.043603867292400005	0.0468681007624	0.0605399310589	0.08333015441889999	0.10969702899499999	0.133605837822	0.153565227985	0.170736908913	0.18462844193	0.195260718465	0.20289900898899998	0.205990687013	0.203845664859	0.199402466416	0.196382761002	0.198299482465	0.20886461436700002	0.226893469691	0.24399243295200002	0.250777095556	0.24478849768599997	0.23041798174400002	0.21438139677	0.201594665647	0.190168917179	0.17607799172400002	0.16118538379699998	0.151454001665	0.150337040424	0.153766125441	0.153062641621	0.143299967051
3209	4	21/8/2017	07:58:20	raw	yes	554	86.17	3.81	3.29	4.5	12.61	23	1464	0.534	9.14	12.9	2.57	0.0408512204885	0.044269874692	0.0571637004614	0.08026431500910003	0.107430264354	0.130871608853	0.150185480714	0.167527839541	0.181761071086	0.192201703787	0.19917672872499997	0.20199930667899998	0.200447335839	0.19583657383900002	0.192081734538	0.19414880871800005	0.20513606071499998	0.22320567071400002	0.240006282926	0.24655760824700002	0.239979639649	0.224863141775	0.208922311664	0.19622659683200008	0.18455849587900008	0.17046903073800002	0.155776038766	0.146283909678	0.145346149802	0.149172276258	0.148702725768	0.138981819153
1210	10	6/8/2018	15:57:30	bicarbonate	no	239	89.65	3.72	3.6	4.75	13.06	12	1115	0.5539999999999999	9.7	14.9	2.85	0.0500952452421	0.0533451884985	0.0666135698557	0.08958518505100001	0.116056784987	0.139687269926	0.158873453736	0.175542220473	0.189678624272	0.200848668814	0.208755493164	0.212083309889	0.210846498609	0.207138717175	0.204089567065	0.20555983483800006	0.215990230441	0.234679698944	0.252116382122	0.258593022823	0.252336114645	0.238115414977	0.222622424364	0.209933012724	0.198516979814	0.184653803706	0.169470086694	0.159297809005	0.158068314195	0.161455869675	0.16046097874600002	0.150448277593
4277	1	11/6/2016	12:35:05	raw	yes	351	96.06	3.86	3.27	4.36	12.21	53	1780	0.509	8.48	17.9	2.53	0.0404772460461	0.0442546755075	0.05669394135480001	0.0781037807465	0.10306063294399999	0.125616744161	0.144621267915	0.160421743989	0.17358036339299998	0.184150725603	0.191097512841	0.19395487010499998	0.19251050055	0.18824155628699998	0.184838399291	0.18629857897799998	0.196510329843	0.213921546936	0.22988395392900002	0.23635098338100002	0.23057411611099998	0.216721773148	0.201818093657	0.189661845565	0.17898736894099998	0.166067272425	0.151759669185	0.142400786281	0.141708374023	0.145323395729	0.144628927112	0.135267436504
3620	1	23/8/2016	07:59:56	raw	yes	426	89.7	3.67	3.21	4.55	12.4	43	1440	0.5589999999999999	8.76	9.8	2.49	0.041554838419	0.045278385281600005	0.058572039008099985	0.0813995450735	0.107933759689	0.131174221635	0.149661198258	0.165701329708	0.179583653808	0.190619200468	0.197741478682	0.20059454441100005	0.199108883739	0.194444701076	0.191103428602	0.19350154697900002	0.203929886222	0.22107023000700002	0.23742556571999998	0.243682444096	0.23765972256700002	0.223590925336	0.207939624786	0.19510741531800002	0.18331517279100001	0.169560477138	0.155075073242	0.145531088114	0.144716918468	0.148414641619	0.147879838943	0.138364702463
1774	9	31/8/2018	11:18:58	bicarbonate	no	283	82.5	3.22	3.19	4.53	11.95	20	1286	0.523	8.9	2.0	2.43	0.04444187879562378	0.04855884611606598	0.06078121066093445	0.08206894993782042	0.10799354314804076	0.13102571666240692	0.14926095306873322	0.16526493430137634	0.17923423647880554	0.18944375216960907	0.19589361548423767	0.1992081254720688	0.1980929374694824	0.1934606432914734	0.1896856278181076	0.19107493758201602	0.2010917216539383	0.21824689209461207	0.2340749949216843	0.2398702651262284	0.2338690459728241	0.2200448215007782	0.2044086158275604	0.1915581226348877	0.1798291802406311	0.16575981676578522	0.15098418295383453	0.1412040740251541	0.14012576639652252	0.14389491081237793	0.14397823810577393	0.13539963960647586
2193	8	31/8/2018	12:37:23	peroxide	no	1487	92.5	4.16	3.44	4.44	13.03	87	1498	0.5329999999999999	9.09	7.5	2.66	0.04127605259418488	0.0449858158826828	0.05712854862213135	0.07857784628868103	0.1043740063905716	0.12736952304840088	0.1455065906047821	0.16135172545909882	0.17520451545715332	0.185354545712471	0.1915144771337509	0.19411130249500275	0.1928487867116928	0.18859177827835089	0.1851281225681305	0.18690842390060425	0.1972457319498062	0.2147844284772873	0.2313585877418518	0.2377557009458542	0.2315342873334885	0.2175856977701187	0.2024676650762558	0.19012956321239471	0.1789799928665161	0.16570158302783966	0.1517656445503235	0.142592191696167	0.14191988110542295	0.14569228887557986	0.14474569261074066	0.13489383459091187
704	8	21/9/2016	14:01:01	bicarbonate	no	183	92.02	3.88	3.31	4.68	12.87	43	1266	0.579	8.99	13.7	2.59	0.0444426387548	0.048544049263	0.0617409646511	0.0845793038607	0.11165112257	0.135741427541	0.155268102884	0.172483175993	0.187205985188	0.198255732656	0.205702736974	0.208739578724	0.20701277256	0.20255869627	0.198858529329	0.200591176748	0.211478993297	0.229959696531	0.247323960066	0.253987371922	0.247855037451	0.233208835125	0.216814443469	0.203563883901	0.191841423512	0.177930027246	0.163249462843	0.153455674648	0.152287319303	0.155818760395	0.154740765691	0.144356742501
2172	7	31/8/2018	12:30:39	peroxide	no	562	90.58	4.02	3.47	4.7	13.16	42	1601	0.552	9.41	29.4	2.69	0.0447426587343216	0.04863917827606201	0.061570242047309875	0.08376172184944153	0.11046427488327026	0.13407281041145325	0.15267927944660187	0.1691831350326538	0.18367977440357208	0.194577157497406	0.20136457681655884	0.20429283380508426	0.20303875207901	0.19869741797447205	0.1952294409275055	0.19718076288700104	0.20798179507255554	0.2264797836542129	0.24431392550468445	0.2517138719558716	0.2456554472446441	0.2306064814329148	0.2140265256166458	0.2008817195892334	0.1896088868379593	0.17587418854236606	0.16088621318340302	0.15066471695899966	0.14905038475990295	0.15262269973754886	0.1521626114845276	0.14243800938129425
3685	2	10/3/2017	08:29:17	raw	yes	325	96.3	3.3	3.25	4.44	12.0	49	1328	0.517	8.73	15.4	2.56	0.04641029238699999	0.0504757910967	0.0632566362619	0.0853881686926	0.11184231936899999	0.134943976998	0.15345518291	0.169850409031	0.183398783207	0.193860471249	0.20137809217	0.204361185431	0.202365621924	0.197809204459	0.19450788199900002	0.196376547217	0.206935346127	0.22484880685800002	0.241037651896	0.246580973268	0.240785673261	0.22740778327	0.211773216724	0.199039459229	0.187778294086	0.17381949722800005	0.158928140998	0.149203255773	0.148133769631	0.15170031786	0.151238769293	0.142219722271
2447	2	31/8/2018	10:31:02	sucrose	no	303	86.42	4.12	3.42	5.13	13.58	101	1753	0.594	9.81	5.7	2.67	0.07223068177700043	0.07320369780063629	0.0837811827659607	0.1055084764957428	0.13124574720859528	0.15336094796657562	0.17239467799663544	0.19012178480625155	0.20541872084140766	0.2178152650594712	0.2281890958547592	0.2356579899787903	0.2382880002260208	0.23667055368423465	0.2338133305311203	0.23387162387371066	0.2417908161878585	0.2566373348236084	0.2697343826293945	0.27272793650627136	0.2627288699150085	0.2439117282629013	0.2243492752313614	0.20958556234836576	0.1980146914720536	0.18554379045963287	0.17300069332122806	0.1650647670030594	0.16464315354824066	0.16816125810146332	0.1670001894235611	0.1568017601966858
2613	8	31/8/2018	10:55:47	sucrose	no	311	87.21	4.05	3.17	5.26	13.41	108	2059	0.6	9.66	16.8	2.43	0.07452067732810974	0.07554912567138672	0.08622598648071289	0.10835888981819153	0.13499031960964206	0.15801700949668884	0.17740760743618011	0.19535531103610992	0.21066315472126007	0.22294437885284424	0.2329099774360657	0.2400220334529877	0.24316684901714325	0.24228867888450625	0.2396869659423828	0.2397351562976837	0.24728482961654666	0.26168814301490784	0.2745427191257477	0.2775664329528809	0.2680791914463043	0.2489391416311264	0.2283354252576828	0.21282532811164856	0.200774759054184	0.1878909021615982	0.17469561100006106	0.16633926331996918	0.16613399982452393	0.1700890064239502	0.16950879991054535	0.15983200073242188
2281	16	3/9/2018	09:14:08	starch	no	743	93.13	3.3	2.97	4.91	12.12	74	1741	0.556	9.06	0.3	2.26	0.06208309531211852	0.06706894934177399	0.08191215991973877	0.10687552392482758	0.13543814420700073	0.1591966599225998	0.1773369163274765	0.19257353246212008	0.2051130086183548	0.21496085822582245	0.2211262732744217	0.22233474254608154	0.21889474987983704	0.2124479860067368	0.20646828413009646	0.2054121047258377	0.2130502015352249	0.2294072359800339	0.2469077110290528	0.2554684579372406	0.2504981756210327	0.23463812470436096	0.21612246334552765	0.20113490521907806	0.1884806901216507	0.17482683062553406	0.1609473079442978	0.15175525844097135	0.1504075974225998	0.1532488316297531	0.15243084728717804	0.14334335923194885
2153	8	31/8/2018	12:34:08	peroxide	no	1310	92.9	3.53	3.42	4.36	12.3	85	1445	0.517	8.98	21.6	2.66	0.04157067835330963	0.04503491520881653	0.05714908242225648	0.07819665968418121	0.10319581627845764	0.12577712535858154	0.14376333355903625	0.15942484140396118	0.172917902469635	0.1826981604099273	0.1891325116157532	0.19231492280960089	0.19116795063018802	0.18690688908100128	0.18366286158561707	0.18556182086467746	0.19574342668056488	0.21300332248210907	0.2295358628034592	0.2360558360815048	0.22998036444187164	0.21618543565273285	0.20100387930870056	0.1882430016994477	0.17686203122138974	0.16360189020633698	0.14958302676677704	0.14036338031291962	0.13932619988918304	0.1426594704389572	0.14196936786174774	0.1329175978899002
1148	16	6/8/2018	14:08:51	formaldehyde	no	248	88.44	3.75	3.58	4.73	13.02	25	1155	0.556	9.64	16.2	2.86	0.044099137187	0.0488033592701	0.0624367445707	0.0851728320122	0.111828193069	0.135489851236	0.155097737908	0.17255039513099998	0.186967849731	0.19762150943300005	0.204651400447	0.207522958517	0.205918908119	0.201433300972	0.19822332263	0.200821518898	0.211778432131	0.229888707399	0.247029915452	0.253312677145	0.247002869844	0.232699111104	0.216493621469	0.203217610717	0.1916975528	0.177986949682	0.163265898824	0.15362393855999998	0.15264248848	0.156060233712	0.155206128955	0.14541019499299998
2710	2	6/6/2016	08:35:48	raw	yes	301	97.14	3.41	3.34	4.34	11.83	63	1640	0.529	8.55	12.8	2.59	0.040559887886	0.0440698266029	0.056792020797699995	0.0787587165833	0.104016587138	0.12585130333900002	0.14384834468399998	0.160022422671	0.173567667603	0.18378883600200002	0.190580278635	0.19330215454100005	0.19196990132300001	0.18812957406	0.184964418411	0.186737164855	0.196833103895	0.21388994157299998	0.229648917913	0.23546382784800002	0.229926496744	0.21683944761799998	0.20167207717900001	0.188971102238	0.177751898766	0.16456080973099999	0.150696054101	0.141614347696	0.140641242266	0.143890380859	0.143139258027	0.134148076177
426	10	19/9/2016	13:37:13	bicarbonate	no	8	85.71	2.72	3.39	4.71	11.78	19	1321	0.565	9.1	13.4	2.61	0.0433198809624	0.0467711389065	0.0602759569883	0.08343821763989999	0.110300734639	0.134516492486	0.153796777129	0.169974312186	0.183823138475	0.195080950856	0.202996060252	0.206235170364	0.20493003726	0.200647309422	0.196943849325	0.198866531253	0.209606036544	0.227668166161	0.244911015034	0.25120612978900003	0.244093343616	0.228573724627	0.211804896593	0.19825412333	0.185848101974	0.171326518059	0.156302794814	0.1460326612	0.144119441509	0.14721365273	0.146656349301	0.137583211064
4364	10	9/3/2017	08:25:53	raw	yes	349	83.84	3.49	3.3	4.48	12.27	72	1416	0.524	8.82	12.9	2.6	0.03481853008269998	0.0387351810932	0.051647424697900006	0.07383899390700001	0.0998981297016	0.123055413365	0.141833037138	0.158959254622	0.173934713006	0.184611916542	0.191111072898	0.19370047748100008	0.19198743999	0.187059625983	0.183412700891	0.185743823647	0.19651517272	0.21441005170299998	0.23153346777	0.237943455577	0.23124374449299998	0.21673065424000001	0.201184242964	0.18830500543099998	0.17642021179200001	0.16260334849400002	0.14795871079000006	0.13799329102	0.13691054284600002	0.140832751989	0.140509858727	0.131239786744
4664	1	31/8/2016	09:47:27	raw	yes	505	97.35	3.82	3.4	4.49	12.68	35	1352	0.562	8.91	11.7	2.65	0.0416894704103	0.045484364032699995	0.05885294079780001	0.08110883831980001	0.107216954231	0.13094995915899998	0.150112643838	0.166628494859	0.180301636457	0.190489217639	0.197575226426	0.200574189425	0.19919157028200002	0.195397719741	0.19271256029599998	0.19497056305399998	0.205441176891	0.22320926189399998	0.240089029074	0.2468200773	0.2412037551400001	0.227174311876	0.21163842082000006	0.19917096197599998	0.187520235777	0.17367422580699998	0.159454241395	0.149963229895	0.14880426228	0.15230037272	0.151195436716	0.140995502472
104	9	22/8/2016	16:01:45	bicarbonate	no	52	89.69	3.45	3.39	4.74	12.55	23	1361	0.58	9.16	10.7	2.61	0.0468770414591	0.0511703193188	0.0648537427187	0.08820083737369999	0.115297079086	0.13875037431700002	0.158370375633	0.17603097856	0.190499216318	0.201229050756	0.208777487278	0.212347984314	0.211148187518	0.20655991137	0.203201726079	0.20597140491	0.217613577843	0.236402526498	0.253798097372	0.260576695204	0.254252880812	0.239093706012	0.222300559282	0.208309292793	0.195500463247	0.181098356843	0.166258707643	0.156130477786	0.154646515846	0.157822713256	0.156769141555	0.14677016437100002
916	16	29/9/2016	14:12:06	formaldehyde	no	32	90.83	3.6	3.33	4.61	12.51	67	1356	0.569	8.93	16.6	2.6	0.0435274988413	0.0472494363785	0.0606671273708	0.08379802107810001	0.111172765493	0.13535360992	0.154651865363	0.171760216355	0.186133980751	0.19665710628	0.203704237938	0.206651061773	0.205534309149	0.201589807868	0.197775930166	0.199462130666	0.210354730487	0.228428661823	0.245525240898	0.252328813076	0.246179297566	0.230912417173	0.21397913992400006	0.200900912285	0.18940128386	0.17542015016100002	0.160439625382	0.150567159057	0.149460867047	0.152986630797	0.152529612184	0.143046736717
3875	4	29/4/2016	08:28:21	raw	yes	573	88.91	3.64	3.35	4.23	12.23	35	1572	0.502	8.54	12.1	2.59	0.0368195325136	0.040534481406199994	0.053460046649000004	0.0746795386076	0.098940089345	0.12049542367499999	0.138432338834	0.154432222247	0.16798333823699999	0.17816647887200002	0.18482065200800002	0.187648743391	0.18659307062600008	0.182826519012	0.17967107892	0.181489259005	0.19160912931	0.20855674147599998	0.224481761456	0.23080413043499998	0.22530387341999997	0.211989581585	0.197081804276	0.184769317508	0.173961624503	0.161345407367	0.14753518998600001	0.13825638592199999	0.137356132269	0.140879631042	0.140385895967	0.131460160017
1443	5	16/8/2018	14:53:57	starch	no	262	90.02	4.13	3.35	4.72	13.17	31	1170	0.555	9.36	13.1	2.66	0.042507678270300005	0.0468026399612	0.0607401430607	0.08388772606850001	0.11014713347	0.132895156741	0.151794403791	0.168816879392	0.182752788067	0.193612858653	0.201189145446	0.203833758831	0.20217472314800006	0.198352709413	0.195730313659	0.19798322022	0.208558559418	0.2268589288	0.244376301765	0.251618862152	0.24575676024	0.230254873633	0.213181808591	0.20000050962	0.188165634871	0.174141719937	0.159731283784	0.15027174353599998	0.149092018604	0.152569502592	0.151944100857	0.142067626119
2214	9	31/8/2018	12:40:51	peroxide	no	181	83.0	3.69	3.32	4.73	12.72	42	1541	0.5489999999999999	9.26	20.9	2.52	0.04578892886638642	0.0499357134103775	0.06290303170681	0.08556516468524933	0.11275088787078855	0.13616347312927246	0.1546492725610733	0.17179930210113525	0.1865801066160202	0.1968409419059753	0.203365758061409	0.20618204772472384	0.2045438140630722	0.20029516518116	0.19713571667671204	0.19913701713085166	0.2096786648035049	0.2278458178043365	0.2454442977905273	0.25228297710418696	0.24622102081775665	0.2313989996910095	0.2144514322280884	0.20095545053482056	0.18911102414131165	0.1749294400215149	0.15990205109119415	0.14978298544883728	0.1484489142894745	0.15214817225933075	0.15173201262950894	0.14211556315422058
3787	4	2/1/2017	09:29:43	raw	yes	577	87.19	3.62	3.25	4.52	12.4	71	1410	0.5579999999999999	8.76	12.9	2.5	0.0401201993227	0.0444237142801	0.058155551552800014	0.080375701189	0.10656107962099999	0.13006417453299998	0.1489482373	0.16609548032299998	0.180523142219	0.190472275019	0.19723862409600001	0.200326815248	0.19879814982400001	0.194486320019	0.19107608497099998	0.192687451839	0.202621892095	0.220092266798	0.237237080932	0.244088560343	0.237860590219	0.223182454705	0.207078635693	0.19437563419300002	0.18303754925700005	0.16896004974800002	0.154057905078	0.14436788857000002	0.143405735493	0.14719933271400001	0.146747678518	0.137414425611
351	4	1/9/2016	13:12:33	sucrose	no	31	94.87	3.34	3.36	5.15	12.75	55	1571	0.62	9.56	16.2	2.64	0.07307961583139999	0.07322515547280001	0.08363063633439999	0.106265097857	0.13343667984000002	0.156367987394	0.17478883266399994	0.192114651203	0.207937195897	0.220736637712	0.230810239911	0.23781208694000006	0.240929603577	0.24027210474	0.238024994731	0.238762393594	0.246641770005	0.261205583811	0.27521944046	0.27915340662	0.269327819347	0.249712064862	0.228419423103	0.211978241801	0.199481710792	0.186524182558	0.173277333379	0.16456815600400002	0.16388624906500002	0.16732893884199998	0.166416674852	0.15691526234099998
3145	5	20/10/2017	09:22:23	raw	yes	280	90.85	3.99	3.2	4.69	12.88	19	1357	0.5529999999999999	9.24	13.9	2.47	0.042342916131	0.046887487173100005	0.06105834245680001	0.0845235288143	0.11195003986400001	0.136288896203	0.15573145449200002	0.172863319516	0.18813024461300001	0.199763298035	0.206942498684	0.209529474378	0.20807678997499998	0.204195693135	0.200874879956	0.202768996358	0.214048296213	0.23348562419399999	0.251638382673	0.258606433868	0.252136141062	0.236593335867	0.219578430057	0.20606942474800002	0.193787902594	0.17919532954700002	0.16398069262499998	0.153998538852	0.153098851442	0.15680335462099998	0.155889734626	0.145718678832
4204	2	22/8/2016	08:36:54	raw	yes	454	89.95	3.67	3.22	4.53	12.39	48	1415	0.5589999999999999	8.75	11.2	2.49	0.0417237132788	0.0453608483076	0.0584683865309	0.0813571810722	0.107607662678	0.130663886666	0.149946033955	0.166693285108	0.18048715591400002	0.191198945045	0.198594465852	0.201853126287	0.20045350492	0.19601354003	0.19233512878400005	0.193625539541	0.203835859895	0.22211794555199998	0.239562928677	0.246060967445	0.239533558488	0.22490970790399997	0.20913541317	0.19637566804900008	0.18475827574700002	0.171056777239	0.156601697206	0.146940991282	0.145972087979	0.149754479527	0.149151921272	0.139454990625
530	6	15/9/2016	14:03:59	starch	no	46	92.05	2.75	3.37	4.77	11.83	44	1376	0.5710000000000001	9.13	13.2	2.61	0.0556993335485	0.059581309557	0.0732073038816	0.0962563306093	0.123534888029	0.148581340909	0.16853761673	0.185000523925	0.198839500546	0.209419891238	0.216366261244	0.2187808007	0.216577365994	0.211650595069	0.207793802023	0.209041878581	0.219159290195	0.237482219934	0.255572140217	0.263178855181	0.25682002306	0.240913465619	0.222931906581	0.208076521754	0.195022508502	0.180257737637	0.165303692222	0.155338585377	0.153653293848	0.15682426095000002	0.156294882298	0.147400796413
1350	8	14/8/2018	14:33:07	bicarbonate	no	312	87.12	4.14	3.34	4.7	13.15	29	1146	0.5529999999999999	9.32	13.3	2.65	0.0416651964188	0.0450067520142	0.0583500564098	0.081504881382	0.108222439885	0.131394445896	0.15036869049100002	0.167508214712	0.181726962328	0.192096307874	0.199399843812	0.202221512794	0.200342476368	0.19691696763	0.194582417607	0.196725264192	0.207552522421	0.225792869925	0.242878705263	0.249653935432	0.243499755859	0.228905290365	0.212730228901	0.199725568295	0.188346266747	0.174331694841	0.159410983324	0.14966981113	0.148510858417	0.152074232697	0.151222869754	0.141240358353
3781	10	12/9/2017	12:55:23	raw	yes	617	92.09	3.56	3.28	4.55	12.37	36	1461	0.535	9.17	13.5	2.53	0.0435198843479	0.0472254157066	0.0608815401793	0.08417522907260001	0.111508905888	0.135893061757	0.155289575458	0.17221802473099998	0.186477586627	0.197018250823	0.20455943048	0.20793238282200002	0.20593042671700001	0.200846940279	0.197163462639	0.199069082737	0.209744393826	0.228260859847	0.245655804873	0.252105981112	0.245610594749	0.23065623641	0.214575886726	0.201478987932	0.189315199852	0.17521877586800005	0.1604513973	0.15041744709000002	0.149232327938	0.152910158038	0.152441740036	0.142977759242
2039	14	31/8/2018	11:58:10	formaldehyde	no	846	92.09	3.39	2.97	4.55	11.91	87	1301	0.524	8.67	7.4	2.27	0.042076244950294495	0.04614821076393128	0.059051588177680976	0.08122505247592926	0.10695570707321167	0.1298520565032959	0.14855077862739566	0.16517429053783414	0.17898377776145935	0.18879947066307068	0.1953621357679367	0.19784095883369449	0.195758193731308	0.19128553569316864	0.18777658045291892	0.18873117864131927	0.1979074776172638	0.214648962020874	0.23065611720085144	0.23675686120986936	0.2306727021932602	0.21613535284996035	0.2000041157007217	0.1874484419822693	0.17628762125968933	0.16250728070735931	0.14810408651828766	0.1389438807964325	0.13839413225650787	0.14245685935020447	0.1421600729227066	0.13298450410366058
4558	1	25/2/2016	11:41:04	raw	yes	644	94.35	3.61	3.22	4.48	12.33	50	1829	0.514	8.61	11.05	2.48	0.042070090770699994	0.0453975498676	0.0581626445055	0.0805358439684	0.106579214334	0.129394263029	0.147880345583	0.16439974308	0.178603366017	0.189087957144	0.196102231741	0.19878713786600002	0.196921929717	0.192805960774	0.189298257232	0.190544635057	0.200575113297	0.21817594766600001	0.23470781743500002	0.24080109596299998	0.234589442611	0.220711395144	0.205173149705	0.192248791456	0.1809053123	0.167256504297	0.152871221304	0.143627524376	0.142742395401	0.14667540788699998	0.14648373425	0.13732239604000002
3359	1	17/8/2016	07:47:46	raw	yes	372	90.27	3.36	3.41	4.42	12.25	40	1363	0.545	8.84	11.8	2.65	0.041601166129099997	0.045410946011499996	0.0581283271313	0.08024211227889999	0.106034964323	0.128620862961	0.147217005491	0.16351868212200002	0.17728383839099998	0.18771909177299997	0.194272831082	0.19714157283300002	0.196151360869	0.192132845521	0.188977956772	0.191103190184	0.201279044151	0.218585297465	0.23529048264000002	0.24175250530200001	0.23571395874	0.22172275185600002	0.20620982348900002	0.19347301125500002	0.18208123743500002	0.16843003034600001	0.15393973887	0.144295245409	0.142802506685	0.145865142345	0.14533521235	0.136459216475
3862	5	23/8/2016	08:00:32	raw	yes	419	90.16	3.67	3.22	4.54	12.41	43	1410	0.56	8.76	9.4	2.49	0.041227176785499996	0.0448936074972	0.0578170269728	0.08059448003769999	0.10783316195	0.131546854973	0.150118425488	0.167044326663	0.18146751820999998	0.191680192947	0.198838412762	0.202256903052	0.20054940879299998	0.195846900344	0.192550852895	0.194535598159	0.205078884959	0.222963005304	0.239753574133	0.24633584916600001	0.24012266099500001	0.22533914446800002	0.209526717663	0.19710230827300002	0.18536114692699998	0.171299055219	0.15692886710200002	0.14741176366800002	0.146350428462	0.149881154299	0.149124473333	0.139643847942
1900	15	31/8/2018	12:04:51	formaldehyde	no	238	87.6	4.09	3.26	4.79	13.11	86	1641	0.5589999999999999	9.26	12.9	2.5	0.0421072244644165	0.0459652841091156	0.059647470712661736	0.08384183049201965	0.11209410429000853	0.1363934576511383	0.15551340579986572	0.17240336537361145	0.18664519488811493	0.1972529739141464	0.20417462289333346	0.20732539892196647	0.20614252984523773	0.2011370807886124	0.1970779150724411	0.1987708956003189	0.20935207605361936	0.22757451236248016	0.24487899243831635	0.251933753490448	0.245748370885849	0.23052918910980225	0.21381814777851105	0.20054154098033905	0.1886640340089798	0.17438802123069766	0.15940850973129272	0.14968042075634005	0.14884674549102786	0.15260714292526245	0.15189729630947113	0.1421249359846115
79	16	23/8/2016	14:01:38	formaldehyde	no	58	90.91	3.45	3.38	4.77	12.57	48	1402	0.5820000000000001	9.19	12.4	2.62	0.046798571944199986	0.0504327863455	0.0641344189644	0.0878595858812	0.115889936686	0.140552088618	0.160075321794	0.17714346945300002	0.191716894507	0.202416867018	0.209658607841	0.213277474046	0.211673095822	0.206640437245	0.203118994832	0.205615743995	0.217162534595	0.236225098372	0.254121631384	0.260928541422	0.254283279181	0.238804101944	0.221488043666	0.207160025835	0.194465875626	0.179784119129	0.164389193058	0.153997689486	0.15258282423	0.156380236149	0.155858024955	0.146090641618
1458	4	16/8/2018	14:56:55	sucrose	no	257	90.61	4.09	3.32	5.23	13.56	44	1409	0.599	9.87	13.0	2.65	0.0724694281816	0.07274268567560001	0.08331704139710001	0.105428740382	0.131505563855	0.154132336378	0.173344656825	0.191631555557	0.20743304491	0.219810053706	0.22967094183000006	0.236118689179	0.238544687629	0.237761974335	0.235786125064	0.236518412828	0.244613647461	0.259682923555	0.27331456542	0.276630163193	0.267350167036	0.249153003097	0.229218557477	0.21362195909	0.201372742653	0.188319578767	0.174940899014	0.16630776226500002	0.16600568592499998	0.169885441661	0.168918460608	0.158853814006
1378	4	13/8/2018	14:51:47	sucrose	no	275	90.14	4.07	3.29	5.22	13.51	37	1407	0.598	9.84	15.1	2.65	0.070527985692	0.07128201425080001	0.08208256959919999	0.104239627719	0.130585327744	0.153216004372	0.171921417117	0.189620628953	0.205378219485	0.217609003186	0.22701087594	0.234059989452	0.237322211266	0.236090511084	0.233643129468	0.234644591808	0.242843315005	0.257712721825	0.271396249533	0.274722397327	0.26524528861	0.246930226684	0.226734727621	0.210849404335	0.198866471648	0.186544895172	0.173731595278	0.165075704455	0.164373263717	0.168126299977	0.167266905308	0.157275319099
3712	1	14/1/2016	10:32:14	raw	yes	819	91.99	3.29	3.18	4.45	12.22	29	1722	0.496	8.79	10.1	2.39	0.0411850661039	0.04453574121	0.0574899315834	0.0798507779837	0.105657368898	0.128009602427	0.146069467068	0.162229970098	0.17615655064599994	0.18659627437600002	0.19328379630999998	0.196164742112	0.19477266073199997	0.19045086204999997	0.187155246735	0.18886987865	0.199051439762	0.216767311096	0.233391731977	0.23942826688299998	0.23329372704	0.219322875142	0.20368953049199998	0.19092336297	0.17943322658500002	0.166002497077	0.151932790875	0.142339646816	0.141140297055	0.144727319479	0.144215732813	0.135385140777
2535	10	31/8/2018	10:38:45	sucrose	no	430	87.47	3.53	2.84	5.07	12.38	80	1579	0.5710000000000001	9.08	1.8	2.2	0.07153864204883575	0.07262113690376283	0.0835643857717514	0.10535936057567596	0.13114401698112488	0.15347762405872345	0.17211197316646576	0.18914267420768727	0.20399005711078644	0.2156599909067154	0.22486500442028048	0.23107734322547915	0.2327609360218048	0.2310989946126938	0.22820408642292025	0.2277642786502838	0.23476780951023105	0.24887852370738986	0.26168423891067505	0.2643198370933533	0.2547198235988617	0.2361737340688705	0.21628879010677327	0.20126621425151825	0.1893476098775864	0.1766912043094635	0.1642661988735199	0.15630404651165009	0.15582849085330966	0.1596764624118805	0.15946754813194275	0.15050065517425534
811	6	27/9/2016	13:54:31	starch	no	62	87.57	3.55	3.33	4.68	12.53	45	1349	0.575	9.0	11.1	2.59	0.0508323609829	0.0549323260784	0.0682336837053	0.0912739336491	0.118257433176	0.142027780414	0.161375045776	0.178329199553	0.192481383681	0.202809393406	0.209446683526	0.212019771338	0.210211455822	0.205622851849	0.201465398073	0.202746108174	0.213702917099	0.232329010963	0.249980300665	0.257137924433	0.250773191452	0.235200896859	0.218116298318	0.204534322023	0.192372232676	0.178295612335	0.164024636149	0.15453453362	0.15316092968	0.156277269125	0.15521687269200002	0.145358920097
2249	4	3/9/2018	09:15:35	starch	no	1265	93.74	4.44	3.32	4.84	13.54	90	1309	0.57	9.38	4.5	2.6	0.05327746272087097	0.058878898620605476	0.07359486818313599	0.09712560474872588	0.12463325262069702	0.14900147914886475	0.16777627170085907	0.18337810039520264	0.19664418697357167	0.20678050816059115	0.21332739293575287	0.21545559167861936	0.21284641325473785	0.2068288177251816	0.2012283354997635	0.20103755593299866	0.2098647505044937	0.2267836481332779	0.2441260814666748	0.25200676918029785	0.2467613071203232	0.23242807388305664	0.2159557193517685	0.2023681402206421	0.19061802327632904	0.1771107316017151	0.16286714375019073	0.15346704423427582	0.1526632308959961	0.1563875824213028	0.1554344892501831	0.1453372985124588
585	16	19/9/2016	13:31:12	formaldehyde	no	182	89.63	3.78	3.3	4.7	12.76	54	1304	0.579	8.99	16.7	2.59	0.0362983345985	0.0403024554253	0.0538372695446	0.0772229135036	0.104921862483	0.129298895597	0.148464992642	0.165406659245	0.180297926068	0.191601723433	0.198993757367	0.201720133424	0.199488535523	0.194604620337	0.190628066659	0.192216470838	0.20348088443300005	0.222292140126	0.239346593618	0.245741933584	0.239384740591	0.224422693253	0.208181142807	0.195076659322	0.183329641819	0.16953602433200002	0.15462158620400002	0.14460504055	0.14363966882200002	0.14744773507099998	0.146461769938	0.136251688004
3984	10	7/11/2017	12:00:53	raw	yes	203	85.61	4.15	3.17	4.71	13.01	28	1290	0.557	9.22	16.8	2.43	0.045117229223300005	0.0489899069071	0.0627170801163	0.08712615072730001	0.11561922729	0.139988824725	0.159329816699	0.176610931754	0.191747233272	0.20300851762299998	0.21036443114300002	0.21403987705699998	0.212901249528	0.20828907191799997	0.20475015044199998	0.207133233547	0.218855857849	0.23811943829100002	0.25553965568500003	0.262018859386	0.256152302027	0.24135556817099998	0.224205553532	0.21062491834199998	0.198776811361	0.184277579188	0.16891685128199999	0.158762633801	0.15763804316500002	0.161470815539	0.160623237491	0.150110796094
2565	20	31/8/2018	10:44:32	sucrose	no	5226	94.19	4.09	3.05	4.94	13.03	107	2006	0.57	9.19	22.3	2.34	0.06754080951213838	0.06846299767494203	0.07856325805187225	0.09970298409461976	0.12529779970645905	0.14722977578639984	0.16527403891086578	0.18187302350997925	0.1961321979761124	0.20801453292369845	0.21795156598091125	0.22477716207504272	0.22741523385047915	0.2267047613859177	0.22420914471149445	0.2235408127307892	0.2307167053222656	0.2453076094388961	0.25821006298065186	0.2611933946609497	0.2523464262485504	0.2347752749919892	0.2154763787984848	0.2006799280643463	0.1893010437488556	0.17717516422271729	0.16472311317920685	0.15672452747821808	0.15652550756931305	0.16027380526065824	0.1595812886953354	0.15043911337852478
2003	18	31/8/2018	11:52:03	formaldehyde	no	479	89.4	4.06	3.46	4.71	13.18	92	1511	0.556	9.4	17.4	2.67	0.04295052587985992	0.04709169268608093	0.06002782285213471	0.08306889235973358	0.11084507405757904	0.13517771661281586	0.1545649915933609	0.17172959446907046	0.1862220615148545	0.1959955543279648	0.20216085016727448	0.20545576512813568	0.20401501655578613	0.1994195431470871	0.1959153264760971	0.19747763872146606	0.20799320936203008	0.2261311709880829	0.24326519668102264	0.2500181794166565	0.2434420734643936	0.2281490564346313	0.21210657060146326	0.199570506811142	0.1878422349691391	0.17378579080104828	0.15927502512931824	0.1497661918401718	0.14886434376239774	0.15251325070858002	0.1517874300479889	0.14201903343200686
653	5	19/9/2016	15:29:14	starch	no	180	90.19	3.82	3.31	4.67	12.79	39	1304	0.5770000000000001	8.97	14.4	2.59	0.0468990206718	0.051894903183	0.0659084916115	0.088501855731	0.115415081382	0.139695495367	0.158959716558	0.175501286983	0.189615190029	0.200723841786	0.208059713244	0.210550770164	0.208531230688	0.204062134027	0.200879529119	0.20299689471700005	0.213436052203	0.231324583292	0.248784944415	0.255980163813	0.249565243721	0.234271556139	0.218109741807	0.205365613103	0.193826705217	0.179611563683	0.16440230607999998	0.154511928558	0.153468996286	0.15720462799100002	0.15644498169399998	0.146367654204
4620	6	21/12/2016	08:02:26	raw	yes	158	93.22	3.74	3.18	4.63	12.54	44	1369	0.57	8.8	13.2	2.45	0.042745694518099994	0.046543225646000004	0.06019945442680001	0.08325883746150001	0.110145315528	0.134181797504	0.153655916452	0.17055542767	0.18444827199000002	0.194967776537	0.202665671706	0.206372842193	0.205026760697	0.20040875673300002	0.196550056338	0.198257446289	0.208963051438	0.226986899972	0.24437618255600002	0.251801252365	0.24574685096700002	0.230698078871	0.214122921228	0.200506255031	0.18856263160700001	0.174477636814	0.15926145017100002	0.149242162704	0.14842510223400002	0.152420789003	0.151798635721	0.142088994384
1527	8	12/2/2016	15:08:02	raw	yes	669	93.7	3.75	3.27	4.5	12.57	51	1885	0.521	8.9	9.7	2.41	0.0404683053493	0.0440478175879	0.0573575794697	0.0800722688437	0.106244236231	0.12946075201	0.148432567716	0.164856433868	0.178914278746	0.189591169357	0.196922913194	0.200263723731	0.19892796874	0.194341525435	0.190067082644	0.191080629826	0.201369568706	0.219813063741	0.23717802763	0.243452474475	0.236885562539	0.222166895866	0.206369206309	0.193811804056	0.182278051972	0.168466359377	0.154109656811	0.14468802511700002	0.143610656261	0.147131979465	0.14664584398299998	0.137450650334
2016	11	31/8/2018	12:00:59	formaldehyde	no	143	83.73	4.0	3.42	4.84	13.17	67	1613	0.5670000000000001	9.49	7.8	2.63	0.04398103058338165	0.04807363450527191	0.0625586211681366	0.08730962872505188	0.1153842955827713	0.13971355557441711	0.1594560593366623	0.17699536681175232	0.1917634606361389	0.2023380994796753	0.20891647040843964	0.21170347929000846	0.2100191563367844	0.20511047542095184	0.20124226808547974	0.2029450237751007	0.21365830302238464	0.23196108639240265	0.2492415010929108	0.255889892578125	0.24896661937236786	0.2336324900388717	0.21752779185771945	0.2046128362417221	0.1928687393665313	0.17901913821697235	0.16432979702949524	0.1543964445590973	0.1533263474702835	0.1570204347372055	0.15602171421051025	0.14579977095127106
2248	3	3/9/2018	09:15:26	starch	no	476	89.21	3.51	3.27	4.94	12.66	79	1648	0.5670000000000001	9.44	8.9	2.55	0.06391501426696777	0.07016615569591522	0.08594098687171936	0.11004209518432616	0.13703835010528564	0.1610151082277298	0.18006016314029696	0.19519025087356567	0.2072075456380844	0.2167853266000748	0.2232736051082611	0.2250935584306717	0.2219589352607727	0.2154464274644852	0.2089519053697586	0.20729681849479675	0.21520744264125824	0.2325884997844696	0.25103363394737244	0.25968575477600103	0.2542726695537567	0.2384682595729828	0.22000612318515766	0.20480144023895264	0.19234813749790192	0.17906644940376282	0.16511136293411255	0.15556758642196655	0.15403342247009275	0.15690703690052032	0.15585178136825562	0.14637276530265808
3079	8	15/10/2016	09:09:25	raw	yes	535	89.86	3.55	3.19	4.52	12.26	50	1423	0.555	8.68	14.5	2.45	0.0420133918524	0.0461928546429	0.0595379471779	0.08207364380360001	0.108397454023	0.131608918309	0.150241404772	0.166596755385	0.180844172835	0.19158270955099999	0.19847778976	0.201778113842	0.20057688653499997	0.19586245715599998	0.192130029202	0.193810611963	0.20441842079199998	0.222401514649	0.23880887031599998	0.245159029961	0.239335343242	0.22463782131700002	0.20811611414	0.194869235158	0.183104962111	0.169290557504	0.154633760452	0.14501708746	0.144315198064	0.148174464703	0.147666797042	0.138207271695
732	5	22/9/2016	14:04:45	starch	no	190	94.63	3.79	3.32	4.67	12.77	56	1291	0.5770000000000001	8.98	15.0	2.6	0.0456465184689	0.049924492836	0.0634780973196	0.08615039288999997	0.113133966923	0.137202963233	0.156518131495	0.173521608114	0.187886178493	0.198890984058	0.206165954471	0.208832502365	0.206698328257	0.201921820641	0.198592230678	0.200772538781	0.211939632893	0.230569556355	0.247860714793	0.254695892334	0.248325332999	0.232969731092	0.216379910707	0.203155308962	0.191445752978	0.17750877142000002	0.16251382231699998	0.152804747224	0.151968464255	0.155358195305	0.154179558158	0.14413715899
4759	8	31/8/2016	09:53:53	raw	yes	505	96.78	3.87	3.42	4.5	12.76	57	1342	0.564	8.94	11.6	2.64	0.0428797155619	0.0468015223742	0.059439674019800014	0.0814344584942	0.108082607388	0.131311789155	0.149916276336	0.167292132974	0.18177857995000002	0.192032128572	0.19935621321199998	0.203034594655	0.20194736123100002	0.19758160412300002	0.194133266807	0.196415022016	0.20736990869000002	0.22509123385000002	0.241934686899	0.24900330603100002	0.24338074028499998	0.228963509202	0.21293304860599999	0.200398817658	0.189198479056	0.175559610128	0.161196470261	0.15165722370100002	0.15047557652000002	0.153850287199	0.15293386578600002	0.143113866448
2297	12	3/9/2018	09:31:12	starch	no	263	88.48	3.49	3.2	4.94	12.59	79	1489	0.565	9.36	13.5	2.52	0.061268657445907586	0.06773689389228821	0.083272784948349	0.1075609028339386	0.13535596430301666	0.15909118950366974	0.17746448516845706	0.1930309683084488	0.20579349994659424	0.21542774140834808	0.2217059135437012	0.2233252376317978	0.2200928181409836	0.21382930874824524	0.20798797905445104	0.20693229138851169	0.2148650288581848	0.2322396039962769	0.2508386671543121	0.2587161064147949	0.2525668442249298	0.2369670867919922	0.21882057189941406	0.20428919792175293	0.1921495497226715	0.17838603258132935	0.1642509251832962	0.15460433065891266	0.15283994376659393	0.15572421252727509	0.15509940683841705	0.14608125388622284
2426	1	3/9/2018	09:19:25	starch	no	374	87.92	3.35	3.07	4.91	12.26	75	1440	0.5579999999999999	9.17	6.8	2.4	0.0634680986404419	0.06928060948848724	0.08429677784442903	0.10826919972896576	0.13561312854290009	0.15921299159526825	0.17729534208774567	0.1921396553516388	0.2043389528989792	0.21402376890182487	0.2206141650676728	0.2222846895456314	0.2189922034740448	0.21237656474113464	0.20625446736812592	0.20579931139945984	0.2142845988273621	0.2312554866075516	0.2495316118001938	0.2578045427799225	0.2518863677978516	0.23615625500679016	0.21792970597743988	0.2028297781944275	0.19005794823169708	0.17642414569854736	0.1624852865934372	0.1528925746679306	0.15124128758907318	0.15402282774448395	0.1531374156475067	0.14410895109176636
385	7	12/9/2016	11:49:31	starch	no	85	93.36	2.73	3.38	4.78	11.84	57	1383	0.5720000000000001	9.17	6.5	2.61	0.0609827637672	0.0646484643221	0.07873474061489999	0.102092951536	0.129075989127	0.15250474214600002	0.170782759786	0.187175348401	0.201674923301	0.212690770626	0.219751164317	0.222022116184	0.219719156623	0.214643001556	0.21047231555	0.211577087641	0.221548989415	0.239835679531	0.257714599371	0.264857769012	0.25823792815200003	0.242357432842	0.224766790867	0.210242435336	0.197296276689	0.182666540146	0.167359814048	0.157050147653	0.155615985394	0.158829957247	0.158028677106	0.148746073246
3377	1	23/5/2016	11:30:42	raw	yes	376	98.48	3.38	3.28	4.32	11.94	31	1542	0.504	8.51	11.6	2.57	0.0397566407919	0.0434895157814	0.055920690298100005	0.0771244764328	0.10238905251	0.124700769782	0.142370775342	0.158489361405	0.17220318317400002	0.182389467955	0.18953773379299999	0.19172552228	0.189744964242	0.18631012737799998	0.18327483534800001	0.184842124581	0.194902196527	0.21184284985100002	0.227818608284	0.234256133437	0.228655859828	0.214976325631	0.199817419052	0.18749809265099998	0.176369190216	0.163179889321	0.14950086176400001	0.14035564661	0.139180272818	0.14266437292099998	0.14222112298	0.133012190461
569	16	19/9/2016	13:35:02	formaldehyde	no	180	89.95	3.79	3.3	4.7	12.78	43	1322	0.579	8.99	16.2	2.59	0.0359823107719	0.0399155914783	0.0538692623377	0.07779416441920001	0.105059489608	0.128996253014	0.148827075958	0.166262596846	0.180379927158	0.190289005637	0.197451651096	0.20109654963	0.199291557074	0.194250360131	0.190487965941	0.192671507597	0.20388571918	0.221938550472	0.238713815808	0.244985997677	0.23837903142	0.223618671298	0.207473993301	0.194577664137	0.183010086417	0.169064968824	0.154123753309	0.144074991345	0.14307129383099998	0.146819874644	0.146044686437	0.136137843132
2503	18	31/8/2018	10:36:41	sucrose	no	226	84.34	3.69	3.07	5.24	12.95	102	1729	0.591	9.53	6.5	2.38	0.07338924705982207	0.07447168231010437	0.08516964316368103	0.10711933672428132	0.13374558091163635	0.15691964328289032	0.17594651877880094	0.19332081079483032	0.20847155153751373	0.22096337378025047	0.2310099601745605	0.2376758456230164	0.2406080067157745	0.2399600297212601	0.2372273951768875	0.2369677126407624	0.24448980391025546	0.25924962759017944	0.27251505851745605	0.2751169204711914	0.2646680176258087	0.24574053287506106	0.2254238277673721	0.2092080265283585	0.19686488807201385	0.184160515666008	0.17110338807106018	0.1626143455505371	0.1620570421218872	0.16591282188892365	0.1655188351869583	0.156260684132576
1843	18	31/8/2018	11:17:03	bicarbonate	no	801	90.11	3.63	2.94	4.44	12.01	54	1507	0.517	8.51	2.6	2.18	0.04121457040309906	0.04483410716056824	0.057046592235565186	0.07877697050571443	0.10437363386154176	0.12647157907485962	0.14405035972595215	0.15990546345710754	0.17381183803081512	0.1844654679298401	0.19162096083164207	0.1943809688091278	0.19216760993003845	0.18729184567928314	0.18363921344280248	0.1851528137922287	0.19500505924224854	0.21152567863464355	0.22695110738277435	0.2328942418098449	0.2269454896450043	0.2132926732301712	0.19841091334819794	0.18643249571323395	0.1754734367132187	0.16200189292430878	0.14773960411548615	0.1382867693901062	0.1372324675321579	0.1408693939447403	0.14046289026737213	0.13154296576976776
212	5	29/8/2016	12:10:43	starch	no	44	82.05	3.34	3.39	4.64	12.32	50	1278	0.569	9.06	14.2	2.64	0.0468778610229	0.0508940219879	0.064855158329	0.0879451036453	0.114124789834	0.137307569385	0.156757473946	0.17403422296	0.18834887445	0.198620393872	0.205300912261	0.208502620459	0.207402259111	0.20296806097	0.199647367001	0.202119991183	0.212893173099	0.230876863003	0.24812181294	0.25465169549000005	0.248481288552	0.233933359385	0.217620208859	0.204193428159	0.19180034101	0.177628949285	0.162910401821	0.153067916632	0.151819363236	0.155001863837	0.154263541102	0.144773542881
189	14	25/8/2016	13:54:23	formaldehyde	no	72	86.67	3.41	3.39	4.76	12.53	57	1418	0.581	9.19	13.2	2.62	0.047960907220800014	0.0516190081835	0.0650845915079	0.0887006819248	0.116571843624	0.141035616398	0.16054363548800002	0.177930220962	0.192551970482	0.20364433527	0.211358442903	0.214344739914	0.212310031056	0.207794249058	0.204655706882	0.206929668784	0.218373432755	0.237534984946	0.255355894566	0.262093037367	0.255507290363	0.240077838302	0.222900286317	0.208777651191	0.195961818099	0.1811850667	0.166037067771	0.155998662114	0.154567122459	0.157690256834	0.156827017665	0.14735339582
2401	16	3/9/2018	09:05:59	starch	no	303	89.05	3.38	3.06	4.92	12.3	78	1565	0.56	9.18	14.1	2.37	0.06272642314434053	0.06780470907688141	0.08244827389717102	0.1067969650030136	0.13459637761116028	0.15826420485973358	0.17692077159881592	0.1927751451730728	0.2053418904542923	0.2146836519241333	0.2208949029445648	0.22243955731391907	0.21928004920482635	0.2132280170917511	0.20753833651542666	0.20679360628128046	0.2148845195770264	0.2319028228521347	0.2500305771827698	0.2582540512084961	0.2529187798500061	0.2374434620141983	0.2190738469362259	0.2038988023996353	0.19137293100357056	0.17791612446308136	0.16365158557891846	0.15397363901138306	0.1527113914489746	0.15579864382743835	0.15473905205726626	0.14520981907844546
1702	17	31/8/2018	11:26:47	bicarbonate	no	1273	94.44	3.09	2.99	4.48	11.56	21	1456	0.514	8.62	11.5	2.25	0.04348665475845337	0.048046156764030463	0.06093759834766387	0.08253775537014008	0.10780805349349976	0.1301327794790268	0.14825592935085294	0.16419930756092072	0.17774537205696106	0.1873140335083008	0.19372017681598666	0.19723497331142426	0.196065440773964	0.19152197241783145	0.18764954805374146	0.18854035437107086	0.19823412597179413	0.21555595099925995	0.2316679507493973	0.23741209506988525	0.2309963554143905	0.2169111520051956	0.2012746334075928	0.1883726716041565	0.17684394121170044	0.16339939832687378	0.1490027904510498	0.13909807801246646	0.13803185522556305	0.1419927030801773	0.14176888763904572	0.13285569846630094
4657	8	29/3/2016	08:51:42	raw	yes	354	87.34	3.37	3.25	4.34	11.96	46	1630	0.504	8.53	15.8	2.53	0.027577206492400003	0.0310372263193	0.0434691309929	0.06527456641200001	0.0908577144146	0.113258302212	0.131325334311	0.147267445922	0.160446792841	0.17016041278799998	0.17702148854699998	0.180213496089	0.178959667683	0.174658998847	0.17138221859900002	0.173531964421	0.18356865644499998	0.20047999918499998	0.216765761375	0.22297734022100002	0.216916769743	0.203056544065	0.18820665776700002	0.176343470812	0.165454685688	0.152236178517	0.137947887182	0.128396913409	0.12712477147600001	0.130496442318	0.130327060819	0.12168858945399999
3134	9	14/12/2017	09:26:02	raw	yes	241	86.31	3.57	3.34	4.68	12.56	18	1406	0.5479999999999999	9.39	26.7	2.6	0.043966367840800005	0.048555165529300004	0.062456622719800015	0.0856797099113	0.11322343349500001	0.13800431787999998	0.158039182425	0.175241678953	0.18946494162099997	0.20015902817200001	0.20745193958299998	0.21092300116999999	0.210028797388	0.20566605031500002	0.201979026198	0.204054400325	0.215142980218	0.233925849199	0.251713693142	0.258896559477	0.252939075232	0.23755601048500002	0.22026146948300002	0.206418007612	0.19407127797600002	0.179097220302	0.162980720401	0.152590245008	0.151803210378	0.155746161938	0.15525390207800002	0.145652890205
4654	5	23/2/2016	14:40:17	raw	yes	623	91.7	3.63	3.23	4.49	12.37	52	1810	0.515	8.63	9.8	2.49	0.04030816257	0.044190913438800015	0.056992530822800015	0.0789341032505	0.10476064682	0.127724289894	0.146251216531	0.162408933043	0.176575496793	0.187539502978	0.194448381662	0.197051286697	0.195208951831	0.190619960427	0.187296584249	0.189223155379	0.199452340603	0.216870829463	0.23312890529599997	0.2391541898250001	0.232927128673	0.218744695187	0.203162252903	0.19037754833700002	0.179046854377	0.165705189109	0.151328399777	0.14173027873	0.140886932611	0.14479985833200001	0.14434468746200002	0.135094925761
4399	5	31/1/2017	09:07:02	raw	yes	138	78.49	3.18	3.15	4.61	11.87	43	1317	0.53	8.8	16.3	2.44	0.0465863198042	0.0503512918949	0.06324724853040001	0.08636908233169999	0.11317187547700001	0.136371299624	0.155898630619	0.17315363883999998	0.187903016806	0.19918142259100002	0.20594938099399998	0.208333224058	0.206723153591	0.20241256058200002	0.19912533462	0.201107591391	0.211533427238	0.22951522469500002	0.246761053801	0.25347754359200003	0.24688771367100001	0.231471374631	0.214878261089	0.20146717131099998	0.188951477408	0.174496456981	0.15971162915200002	0.149647250772	0.148173347116	0.151985600591	0.15201653540100002	0.142960891128
2592	7	31/8/2018	10:58:54	sucrose	no	927	91.05	3.23	3.02	4.98	12.17	78	1704	0.562	9.19	0.6	2.33	0.07316216826438904	0.07389794290065765	0.0843745619058609	0.10534295439720154	0.13007000088691711	0.15184286236763	0.17002801597118378	0.18689022958278656	0.20170621573925016	0.213577464222908	0.22339865565299988	0.23028121888637546	0.232684463262558	0.2313016355037689	0.22852036356925964	0.2281399965286255	0.2350229918956757	0.2484617680311203	0.2600230574607849	0.2619809508323669	0.25256335735321045	0.23425140976905826	0.2139965146780014	0.19848619401454928	0.1869097203016281	0.17487239837646484	0.16259178519248962	0.15488971769809726	0.15470847487449646	0.15869583189487454	0.15853211283683774	0.14956171810626984
2982	5	22/12/2017	08:10:31	raw	yes	337	87.63	4.2	3.09	4.61	12.9	23	1523	0.547	9.03	19.4	2.36	0.041003957390800004	0.0444791018963	0.057955220341699996	0.0819255709648	0.10976803302799999	0.133823022246	0.15319725871099998	0.170184016228	0.18473580479600002	0.195631429553	0.202490523458	0.20573429763300002	0.204723626375	0.200281172991	0.196603268385	0.19858029484700002	0.209615975618	0.228183329105	0.245641201735	0.252617508173	0.246888518333	0.23226793110399999	0.215469613671	0.20195017755	0.190239727497	0.176126807928	0.160460099578	0.149865373969	0.149125263095	0.15352688729800001	0.15337584912799998	0.143930763006
4227	4	25/10/2016	08:36:10	raw	yes	501	81.92	3.43	3.17	4.54	12.15	50	1406	0.555	8.69	13.6	2.45	0.04314842820169999	0.046380251646	0.0596499890089	0.0831613689661	0.11027264595000001	0.13323917985	0.15149131417300002	0.167867615819	0.182111307979	0.192977026105	0.200226664543	0.20312087237799997	0.201384499669	0.19696842134	0.193355873227	0.194764003158	0.204942122102	0.222821787	0.23991151153999998	0.24649153649799999	0.24025644362	0.22565540671300002	0.20917353034000002	0.19596838951099999	0.184230268002	0.169974714518	0.155320584774	0.145797714591	0.144778564572	0.14842003583900001	0.147855356336	0.138691678643
1866	1	31/8/2018	12:06:00	formaldehyde	no	415	90.04	3.5	3.25	4.7	12.43	70	1556	0.5429999999999999	9.15	13.1	2.51	0.043461188673973083	0.04747776687145233	0.060978904366493225	0.08424367010593414	0.11144143342971803	0.13533571362495422	0.15447621047496796	0.1711508482694626	0.18521940708160398	0.1954347938299179	0.2019212692975998	0.2047683745622635	0.2035500556230545	0.19948583841323853	0.1959452033042908	0.19721095263957966	0.2072446644306183	0.225085124373436	0.2418089210987091	0.2477822452783585	0.24127739667892456	0.22654829919338226	0.21015973389148712	0.19691771268844604	0.18509183824062347	0.1712799370288849	0.1568073332309723	0.14709317684173584	0.14599262177944186	0.14975909888744354	0.14913590252399445	0.13948209583759308
541	4	15/9/2016	14:06:29	sucrose	no	6	91.04	2.69	3.33	5.23	12.17	48	1627	0.615	9.58	16.3	2.62	0.0815817862749	0.0826194137335	0.0934386402369	0.115412965417	0.141962021589	0.165050387383	0.18444609642	0.202133730054	0.217478990555	0.230189964175	0.240421518683	0.247444629669	0.250050008297	0.248979300261	0.24677452445	0.24689951539	0.25412735343000004	0.269150465727	0.28314992785500004	0.286166667938	0.276217997074	0.257042258978	0.235805407166	0.21883893013	0.205901831388	0.192769706249	0.179336503148	0.170450016856	0.169552415609	0.173130959272	0.172556117177	0.163205832243
2483	18	31/8/2018	10:54:02	sucrose	no	987	92.04	3.66	3.06	4.98	12.63	109	1808	0.569	9.25	13.3	2.36	0.07193298637866974	0.07261312007904053	0.08287510275840759	0.10413724184036256	0.12917274236679074	0.15063190460205078	0.1686253547668457	0.18565677106380465	0.20105187594890594	0.21357935667037964	0.2234364002943039	0.23010729253292084	0.2322053462266922	0.23051366209983826	0.2276470512151718	0.2277948260307312	0.2352409362792969	0.2490503937005997	0.26181164383888245	0.2645353674888611	0.254807323217392	0.2370844930410385	0.21776120364665985	0.20256580412387848	0.19098061323165894	0.17884549498558044	0.1663501262664795	0.15814749896526334	0.15770338475704193	0.16142478585243225	0.16080763936042786	0.15153636038303375
1815	10	31/8/2018	11:05:53	bicarbonate	no	680	92.37	3.44	3.04	4.44	11.9	15	1352	0.517	8.64	1.7	2.28	0.04217231273651123	0.04583601653575897	0.05842432379722595	0.08009469509124756	0.10535190999507904	0.12767699360847473	0.14617539942264554	0.1624145656824112	0.17569956183433533	0.18549837172031405	0.1923301517963409	0.1953823417425156	0.1937008649110794	0.18884724378585813	0.1851599067449569	0.1870581805706024	0.1970651596784592	0.2137471139431	0.2293867468833924	0.23509709537029266	0.2289263606071472	0.21526065468788147	0.2001231163740158	0.1875374466180801	0.1762048453092575	0.16291911900043488	0.14876356720924375	0.13937926292419436	0.1385752111673355	0.14226913452148438	0.14161232113838196	0.13229800760746002
2002	17	31/8/2018	11:51:54	formaldehyde	no	1068	92.21	3.64	3.23	4.67	12.53	90	1611	0.5429999999999999	9.11	9.9	2.48	0.04347637295722962	0.047398850321769714	0.06100410223007203	0.08452984690666199	0.1119341403245926	0.1353922337293625	0.15429818630218506	0.17107351124286652	0.18468503654003146	0.1948065608739853	0.20182816684246066	0.20484405755996704	0.2033238559961319	0.19857312738895416	0.1944982260465622	0.19617873430252075	0.20667049288749686	0.22445522248744965	0.24141207337379456	0.24767889082431802	0.2412235885858536	0.2267367988824845	0.2103935182094574	0.19678054749965668	0.18464133143424988	0.17045491933822632	0.15560296177864075	0.14584845304489136	0.14498861134052274	0.14909590780735016	0.1487566977739334	0.139182448387146
2315	10	3/9/2018	09:34:21	starch	no	270	89.78	3.78	3.13	4.87	12.71	72	1608	0.562	9.2	14.1	2.43	0.05881029367446899	0.06404556334018707	0.07873328030109407	0.1029457151889801	0.13085955381393433	0.15465830266475675	0.1726968139410019	0.18772082030773168	0.2004056125879288	0.21045435965061188	0.21718376874923706	0.21952688694000244	0.2170059084892273	0.21099187433719635	0.20572172105312347	0.20559589564800265	0.21417109668254847	0.2313183546066284	0.2492071986198425	0.2576499283313751	0.2525978982448578	0.2371938377618789	0.21913379430770874	0.2046012431383133	0.1923558562994004	0.17874054610729218	0.16482606530189514	0.1555355340242386	0.1540738344192505	0.15705746412277222	0.15617017447948456	0.14643463492393494
819	14	27/9/2016	13:55:43	formaldehyde	no	32	93.81	3.56	3.33	4.61	12.48	47	1340	0.568	8.93	15.1	2.6	0.0452736616135	0.0491861999035	0.0625873506069	0.0855039209127	0.111960381269	0.135564699769	0.155446991324	0.172617256641	0.186408564448	0.19667673111	0.204008728266	0.207464396954	0.205841556191	0.201218396425	0.19794267416	0.200315982103	0.211346209049	0.229472413659	0.246789932251	0.253484934568	0.246861979365	0.231828287244	0.215417683125	0.202380537987	0.19050675630600006	0.1760841012	0.161262884736	0.151611030102	0.15054453909399998	0.154072195292	0.15316420793500002	0.143425986171
4320	6	25/2/2016	11:41:49	raw	yes	626	94.62	3.62	3.23	4.5	12.37	56	1826	0.516	8.64	11.42	2.47	0.040536329150199994	0.0447857379913	0.057725757360500014	0.07972165942189999	0.105379328132	0.128082767129	0.147200033069	0.164082944393	0.17812997102699998	0.18836221098900002	0.195068404078	0.197992563248	0.195909455419	0.191359162331	0.18827059864999998	0.190015941858	0.200097754598	0.21741002798099998	0.23393116891399998	0.240575179458	0.234688550234	0.220470055938	0.204811170697	0.191832333803	0.180042102933	0.166288435459	0.15204834938	0.142781019211	0.141736924648	0.145480364561	0.145163059235	0.135970503092
2621	16	31/8/2018	10:56:59	sucrose	no	454	90.75	4.06	3.27	5.0	13.28	123	1833	0.579	9.5	20.7	2.55	0.06859476864337921	0.06969109177589418	0.08040933310985565	0.10167567431926727	0.12679395079612732	0.14897137880325315	0.16782785952091214	0.18548357486724854	0.20025092363357544	0.2113228440284729	0.22096556425094604	0.2282361686229705	0.230979785323143	0.2301135212182999	0.2276844531297684	0.2274216413497925	0.2344520390033722	0.2487788796424865	0.2620515525341034	0.2652733325958252	0.2567168176174164	0.2393586486577988	0.2198400050401688	0.20504963397979736	0.19388605654239646	0.18184047937393188	0.1693042665719986	0.1609921008348465	0.16060642898082733	0.16450515389442444	0.16362637281417847	0.1537102460861206
2499	14	31/8/2018	10:36:05	sucrose	no	932	91.61	3.79	3.53	5.11	13.35	86	1658	0.59	9.91	12.2	2.78	0.07429127395153046	0.07495751976966858	0.08510573208332063	0.10627496242523192	0.1318674236536026	0.15471696853637695	0.1737140715122223	0.1910698264837265	0.2060435265302658	0.21821096539497373	0.2283360809087753	0.23530153930187225	0.23814967274665835	0.2374040633440017	0.23495782911777496	0.2352020740509033	0.2431982755661011	0.2578108310699463	0.2706393599510193	0.2737966179847717	0.26480239629745483	0.2464867979288101	0.2266130447387696	0.211110457777977	0.19865550100803367	0.18596810102462769	0.17362144589424133	0.16579578816890714	0.1653641313314438	0.16861587762832642	0.16744107007980347	0.15775831043720245
1460	6	16/8/2018	14:57:13	starch	no	374	88.73	4.37	3.34	4.78	13.46	37	1169	0.563	9.42	9.7	2.65	0.046464771032300005	0.050451695919000006	0.0639249533415	0.0871164351702	0.113732486963	0.13704097271	0.156251117587	0.173558533192	0.187899082899	0.198200792074	0.204928129911	0.207704469562	0.206075057387	0.201319515705	0.197289913893	0.198699995875	0.209477469325	0.228168427944	0.245551094413	0.252815812826	0.247642919421	0.232925832272	0.215919718146	0.202359437943	0.190591111779	0.17684306204300002	0.16237260401200002	0.152732804418	0.151532039046	0.154811143875	0.15378710627599998	0.143890380859
1831	6	31/8/2018	11:15:15	bicarbonate	no	632	92.57	3.44	3.18	4.61	12.22	27	1557	0.5329999999999999	8.98	10.0	2.39	0.042954042553901665	0.0468369722366333	0.0603083074092865	0.082767054438591	0.10903628170490264	0.13270415365695953	0.15176022052764893	0.16793857514858246	0.1816640347242356	0.19219692051410675	0.19918252527713776	0.2016675025224685	0.19965209066867828	0.1955414116382599	0.19229352474212646	0.1937349289655685	0.20402398705482488	0.2216545939445496	0.2374275177717209	0.2430545091629029	0.23724864423274994	0.22326695919036865	0.20742018520832065	0.19469879567623136	0.18337062001228333	0.16968493163585666	0.1547253429889679	0.1443517804145813	0.1432148963212967	0.14724516868591309	0.146953284740448	0.13774102926254272
1246	2	8/8/2018	14:50:06	sucrose	no	295	84.85	4.13	3.56	4.74	13.38	25	1171	0.561	9.62	18.2	2.85	0.0417936444283	0.0458893328905	0.059561282396300014	0.0819941610098	0.108346760273	0.132389470935	0.151823699474	0.168708831072	0.183000862598	0.193800196052	0.201607212424	0.205683022738	0.204876631498	0.200649112463	0.19726139307	0.199372380972	0.210140168667	0.228255033493	0.245366662741	0.25192078948	0.245518013835	0.230580851436	0.214390307665	0.201673328876	0.190368980169	0.176789134741	0.16229699552100002	0.152747869492	0.15189084410700002	0.155332773924	0.154268011451	0.144348487258
529	5	15/9/2016	14:03:50	starch	no	4	81.43	2.73	3.36	4.71	11.77	32	1379	0.565	9.08	18.3	2.63	0.0511489808559	0.0548217892647	0.0684478580952	0.09179589152339998	0.118941903114	0.142718672752	0.162335574627	0.179690316319	0.193417161703	0.203780248761	0.211779341102	0.215322390199	0.213289350271	0.208434805274	0.205002591014	0.206988960505	0.217542469501	0.235706940293	0.253248155117	0.259649515152	0.252510756254	0.236774489284	0.21947029233000004	0.205652743578	0.193217158318	0.178290501237	0.163065955043	0.153057560325	0.151542842388	0.15496982634099998	0.154559269547	0.14545559883099998
1906	1	31/8/2018	11:46:15	formaldehyde	no	226	77.51	3.23	3.13	4.71	12.03	88	1781	0.5379999999999999	9.02	13.9	2.37	0.0455053448677063	0.04946912825107575	0.0626409649848938	0.08569496870040894	0.11279328167438507	0.13623178005218506	0.15522165596485138	0.17289762198925018	0.1877930760383606	0.19789792597293854	0.20398610830307007	0.20649410784244526	0.20472975075244906	0.20021715760231013	0.1966346651315689	0.19746024906635284	0.20726078748703008	0.22544749081134804	0.24228936433792114	0.2483658641576767	0.2419063150882721	0.22684864699840546	0.2098514586687088	0.19583311676979065	0.1835414171218872	0.16962064802646634	0.15499497950077054	0.1451350897550583	0.14406752586364746	0.147907093167305	0.14767222106456754	0.1386505514383316
3703	7	20/2/2017	08:40:07	raw	yes	289	94.84	3.82	3.2	4.56	12.56	62	1303	0.535	8.79	15.0	2.49	0.041993558406800004	0.045837491750699996	0.058895826339699996	0.0817325264215	0.10858014226	0.13205544650599998	0.151353910565	0.168744906783	0.183351933956	0.193909227848	0.200521379709	0.203223273158	0.201921567321	0.19769178330899997	0.194024518132	0.195894613862	0.2069016397	0.225615337491	0.242941319942	0.249392688274	0.243483588099	0.229092046618	0.21270224452	0.19932340085499997	0.187441214919	0.173383012414	0.15858784318	0.14870312809900002	0.147249594331	0.150730833411	0.15056283772	0.141299724579
4601	5	12/12/2016	08:02:53	raw	yes	145	95.82	4.11	3.16	4.53	12.81	44	1458	0.5660000000000001	8.69	17.2	2.42	0.0371883064508	0.041691035032300004	0.0551556050777	0.0777042508125	0.10426323115800001	0.127869531512	0.146624565125	0.16295191645600002	0.177537351847	0.188380882144	0.19531330466299998	0.19873376190699998	0.197358980775	0.192641749978	0.189257964492	0.19142703712	0.20206673443300002	0.22026617825	0.237700685859	0.24462045729200002	0.23846495151500002	0.223822280765	0.207837954164	0.194864377379	0.18327809870200001	0.16946922242600002	0.154675364494	0.144705012441	0.143471732736	0.147378653288	0.147218078375	0.13787524402100002
3809	7	15/9/2016	07:53:07	raw	yes	448	89.07	3.55	3.16	4.55	12.25	50	1407	0.557	8.67	10.0	2.45	0.042615190148400005	0.046216323971699995	0.0595572888851	0.0823030769825	0.10828155279200001	0.131248608232	0.150260567665	0.16714587807700002	0.18133072555100002	0.19192638993299999	0.199318692088	0.20239101350299998	0.20024670660500002	0.195535004139	0.19218350946899998	0.1938096731900001	0.204171434045	0.222227275372	0.23919445276299997	0.245623096824	0.239065796137	0.224442332983	0.208862826228	0.19594332575800005	0.184044867754	0.17026960849800002	0.155777350068	0.146162047982	0.145068123937	0.148608446121	0.148208916187	0.13896971941
174	15	25/8/2016	13:57:32	formaldehyde	no	72	90.52	3.44	3.4	4.76	12.56	50	1421	0.5820000000000001	9.19	14.1	2.63	0.046995267272	0.050777420401599986	0.0643996745348	0.0878922939301	0.115282133222	0.139635309577	0.159790545702	0.17730417847600002	0.191965401173	0.203500896692	0.210744962096	0.213317528367	0.212124019861	0.207725837827	0.20366974175	0.205711945891	0.217119291425	0.236118659377	0.254547387362	0.262217223644	0.255880951881	0.240003466606	0.222249954939	0.207815915346	0.195323854685	0.180916190147	0.165361478925	0.15489751100500002	0.153443560004	0.156934827566	0.156568616629	0.147147849202
1431	9	15/8/2018	08:52:00	bicarbonate	no	294	89.54	4.13	3.34	4.71	13.15	21	1119	0.5539999999999999	9.34	11.7	2.65	0.0433741807938	0.0468930155039	0.0602547824383	0.0832928419113	0.110108822584	0.133589103818	0.152485772967	0.169556587934	0.184056758881	0.194672137499	0.201577350497	0.20437723398200006	0.203280970454	0.199694916606	0.196639642119	0.198769956827	0.209639430046	0.227813407779	0.245017513633	0.251582741737	0.245638474822	0.231407150626	0.21541017293900006	0.202532678843	0.190760970116	0.17663046717599998	0.161903306842	0.152227461338	0.151112616062	0.154463157058	0.153456866741	0.143517240882
1078	5	5/10/2016	14:20:50	starch	no	76	88.68	3.52	3.4	4.59	12.49	49	1321	0.5660000000000001	8.99	14.3	2.66	0.0451907515526	0.0491978526115	0.0626304149628	0.0853735804558	0.11178432405	0.135075435042	0.154330357909	0.17126001417599998	0.185573458672	0.196641236544	0.203803554177	0.206702843308	0.205115109682	0.200667709112	0.197331786156	0.199027255177	0.209432214499	0.227933943272	0.245330005884	0.251859486103	0.245693892241	0.230860561132	0.214125499129	0.200437411666	0.18837864697	0.174503043294	0.160098806024	0.150485247374	0.149272307754	0.152875423431	0.15209954977	0.14230707287799998
526	2	15/9/2016	14:03:23	sucrose	no	8	91.67	2.74	3.37	4.75	11.81	39	1404	0.569	9.12	18.3	2.64	0.053333863616	0.0571842938662	0.07053388655189999	0.0931623876095	0.119920060039	0.144471690059	0.16439159214500002	0.181047812104	0.195118784904	0.206223115325	0.213951542974	0.217267394066	0.2156162709	0.211472839117	0.208193406463	0.209755852818	0.220281615853	0.238538101315	0.255773872137	0.262001514435	0.254583239555	0.238400653005	0.220686838031	0.206373870373	0.193895295262	0.179358124733	0.164337128401	0.154622331262	0.15358540415799998	0.157068818808	0.156381577253	0.147138014436
1818	13	31/8/2018	11:06:20	bicarbonate	no	376	90.84	3.18	3.17	4.62	11.95	2	1471	0.531	8.98	5.1	2.36	0.04758910834789276	0.05159108340740204	0.06415307521820067	0.0856061726808548	0.11154542863368988	0.13523294031620026	0.15427038073539734	0.17049704492092133	0.1841021478176117	0.19445039331912994	0.2014402449131012	0.20419131219387046	0.2021908313035965	0.19765616953372955	0.19412273168563848	0.1956547051668167	0.20587091147899628	0.22315046191215515	0.2389948219060897	0.2445918023586273	0.2383546531200409	0.2243303060531616	0.20848195254802704	0.1951615363359452	0.1830906718969345	0.1690593957901001	0.1545739471912384	0.14489389955997467	0.14353309571743011	0.14705634117126465	0.14661142230033875	0.13731130957603455
1255	13	8/8/2018	14:51:45	peroxide	no	265	90.32	3.78	3.58	4.68	13.0	19	1263	0.552	9.59	27.1	2.85	0.0442707836628	0.0482367426157	0.0615363270044	0.0836356878281	0.109721124172	0.133127167821	0.151822075248	0.168831899762	0.183698266745	0.194223031402	0.201153308153	0.203989908099	0.202183008194	0.197847142816	0.19440099597	0.196393951774	0.207558751106	0.226185888052	0.243475064635	0.250276118517	0.24416996538600005	0.229467332363	0.213307201862	0.200131073594	0.188353702426	0.174654111266	0.160119146109	0.15027491748299998	0.149085193872	0.152641326189	0.151920810342	0.142202213407
1636	7	9/5/2016	08:19:22	raw	yes	520	93.91	3.63	3.28	4.27	12.19	39	1504	0.503	8.5	9.4	2.53	0.0369492769241	0.0404943078756	0.053170055151000005	0.0747903436422	0.0994568616152	0.121296361089	0.139304980636	0.15536557138	0.168594926596	0.178094834089	0.184909790754	0.188060581684	0.186928063631	0.18358682096	0.180879756808	0.182619184256	0.192238122225	0.208984702826	0.225304916501	0.231781736016	0.226266279817	0.212887957692	0.197750538588	0.185306981206	0.174405544996	0.161545827985	0.147747650743	0.138537481427	0.13750192523	0.14095333218599998	0.14034165442	0.131251722574
506	14	14/9/2016	13:58:49	formaldehyde	no	11	83.53	2.73	3.37	4.68	11.73	38	1374	0.562	9.05	18.6	2.63	0.0499604046345	0.0542884767056	0.068298086524	0.0911318212748	0.117532610893	0.14111097157	0.16068392992	0.177976518869	0.192311137915	0.203101217747	0.210137814283	0.212743535638	0.211159542203	0.207028716803	0.203775703907	0.205745026469	0.216251596808	0.234362125397	0.251732349396	0.258275747299	0.251402407885	0.235784590244	0.218295559287	0.203889891505	0.19146531820300006	0.177251920104	0.162393480539	0.152208268642	0.15065625309900002	0.154390797019	0.1541775316	0.145024269819
2508	3	31/8/2018	11:01:34	sucrose	no	171	76.83	3.47	2.75	4.94	12.12	111	1468	0.557	8.85	7.6	2.12	0.07084909081459045	0.07116067409515381	0.0810774564743042	0.10224731266498566	0.12696708738803866	0.14805537462234494	0.16576118767261505	0.18245263397693634	0.19759584963321689	0.21011137962341309	0.2198458909988404	0.2258512228727341	0.2277534157037735	0.2267179936170578	0.22408287227153773	0.2233162373304367	0.22986605763435364	0.24350932240486145	0.2558894157409668	0.25850343704223633	0.2491446435451508	0.2312068045139313	0.21187558770179749	0.1970757246017456	0.18572689592838287	0.17365597188472748	0.16116763651371002	0.15333525836467746	0.1533994823694229	0.1573408544063568	0.1566227525472641	0.14744433760643005
479	15	12/9/2016	14:58:56	formaldehyde	no	10	93.06	2.73	3.36	4.7	11.74	37	1375	0.564	9.06	17.8	2.63	0.0498371720314	0.0540751665831	0.06695273518559999	0.0897089838982	0.117218136787	0.141222059727	0.160383343697	0.177498742938	0.19223806262	0.202928900719	0.209620445967	0.212173521519	0.210306927562	0.205948919058	0.202791899443	0.205229714513	0.216462954879	0.23467426002	0.251308709383	0.257191866636	0.250286757946	0.235095828772	0.218275427818	0.204144373536	0.191407084465	0.17699253559099998	0.16197130084	0.15184247493699998	0.15036070346799998	0.153757065535	0.153328448534	0.144207462668
1433	11	15/8/2018	08:52:18	peroxide	no	266	87.91	4.13	3.33	4.68	13.12	29	1148	0.551	9.3	16.3	2.65	0.0430359095335	0.0466671288013	0.0596972554922	0.08212715387339999	0.10850481689	0.131805866957	0.151116579771	0.168211892247	0.182633951306	0.193645909429	0.200434550643	0.203371793032	0.202218547463	0.197974383831	0.19505289197	0.197382614017	0.208315253258	0.226754382253	0.243858039379	0.250620573759	0.244823396206	0.230368033051	0.214034929872	0.200918346643	0.189260989428	0.1752140522	0.160476863384	0.150842800736	0.14992217719599998	0.153597831726	0.152810126543	0.142831072211
2226	1	31/8/2018	12:42:55	peroxide	no	325	87.24	3.62	3.21	4.64	12.43	36	1557	0.541	9.05	26.7	2.45	0.04488784074783325	0.04881136119365692	0.06176745891571045	0.0840972512960434	0.11060623824596404	0.13400022685527802	0.15289348363876346	0.1694777011871338	0.18370528519153595	0.1942886859178543	0.20067042112350464	0.20311123132705688	0.20131182670593264	0.1967276930809021	0.19358181953430176	0.19557088613510126	0.2060285657644272	0.22425924241542816	0.2415112257003784	0.24823340773582456	0.2420208603143692	0.2270132154226303	0.21028536558151245	0.19676648080348969	0.18511348962783813	0.17154839634895325	0.15691083669662476	0.14686088263988495	0.1455582231283188	0.14932850003242493	0.1489330232143402	0.1396034210920334
1495	5	15/4/2016	08:13:29	raw	yes	735	92.93	3.83	3.29	4.28	12.41	30	1644	0.506	8.52	13.3	2.54	0.035505309701	0.0390840321779	0.0518094748259	0.0736859440804	0.0990141779184	0.121002957225	0.138634368777	0.15453940630000002	0.168632671237	0.178980901837	0.185126632452	0.187345460057	0.185885846615	0.182082116604	0.179291665554	0.181390509009	0.191175594926	0.207923457026	0.224075973034	0.230507463217	0.224993228912	0.211494192481	0.1965957582	0.184742897749	0.173913285136	0.160827323794	0.147076055408	0.138030171394	0.137130126357	0.140603899956	0.140214696527	0.131299376488
1517	4	19/1/2016	08:49:53	raw	yes	839	94.2	3.28	3.18	4.46	12.24	35	1757	0.486	8.82	9.0	2.38	0.0355612039566	0.0393699109554	0.0528716146946	0.07463368773460001	0.0996814966202	0.122451946139	0.140838593245	0.15721017122300002	0.171385958791	0.181836605072	0.188709616661	0.191527605057	0.190079644322	0.185571834445	0.181620612741	0.183473423123	0.193999841809	0.211430460215	0.22772924602	0.23371297121	0.227746114135	0.213756367564	0.197781339288	0.185006543994	0.174010261893	0.160590142012	0.1460852772	0.136217415333	0.135167941451	0.139238223433	0.138874068856	0.129758134484
4630	10	23/11/2017	09:31:18	raw	yes	610	83.12	3.39	3.2	4.53	12.13	22	1393	0.531	9.08	12.6	2.45	0.0448915064335	0.048809170723	0.061631292104699996	0.08454258739949999	0.112046420574	0.13629089295900002	0.155633270741	0.172305732965	0.18642181158100002	0.196892380714	0.203804507852	0.206607148051	0.204777047038	0.20044760406	0.197034671903	0.198558270931	0.209398537874	0.228054150939	0.24468794465100002	0.250620007515	0.244740843773	0.23028562963000004	0.213588029146	0.200145348907	0.188132271171	0.173659935594	0.158817186952	0.149235650897	0.148121610284	0.15181197226	0.15157526731499998	0.14255027472999998
4814	4	29/7/2016	10:46:53	raw	yes	388	94.0	3.38	3.42	4.42	12.16	9	1309	0.544	8.78	7.9	2.66	0.040072157979	0.0437623560429	0.05621773004530002	0.0781884938478	0.104233562946	0.12708653509600001	0.14522306621099998	0.161209747195	0.17512102425099998	0.1855982095	0.192628711462	0.195935383439	0.194731771946	0.190445974469	0.18704816699000001	0.18895368278000002	0.199295535684	0.21698564290999997	0.233523011208	0.239664465189	0.234117284417	0.22073908150199997	0.205198451877	0.192475914955	0.18136261403599999	0.167879000306	0.153806239367	0.144510731101	0.143082141876	0.146293669939	0.14571852982	0.136505573988
4303	5	8/11/2016	09:29:38	raw	yes	323	96.02	3.74	3.29	4.62	12.65	44	1422	0.57	8.9	18.5	2.55	0.0407107174397	0.0444368422031	0.057181805372199995	0.07994918525219999	0.106969088316	0.131029948592	0.150468572974	0.167217999697	0.18104152381400002	0.191677927971	0.199124157429	0.202689796686	0.201648622751	0.19712592661400002	0.193270653486	0.194898977876	0.205729082227	0.224429368973	0.24186487495900005	0.248320579529	0.241924166679	0.22715803980799998	0.210954338312	0.197669029236	0.18551373481800001	0.171522766352	0.15715965628599998	0.147548794746	0.146163776517	0.149563059211	0.148937389255	0.139195248485
2104	19	31/8/2018	12:18:30	peroxide	no	545	89.31	3.75	3.27	4.51	12.52	97	1763	0.53	8.97	14.9	2.45	0.043803051114082336	0.04701206088066101	0.05886615812778472	0.08088928461074829	0.10691136121749878	0.12956790626049042	0.14817969501018524	0.16471676528453827	0.17835794389247894	0.18853908777236936	0.1954345703125	0.1980605572462082	0.19595834612846366	0.19126752018928528	0.18766433000564567	0.1888129115104676	0.1984573006629944	0.21553419530391693	0.23154446482658386	0.2374856024980545	0.2312576025724411	0.21736840903759005	0.2018732875585556	0.1890333592891693	0.177987739443779	0.1648765653371811	0.15077921748161316	0.1416618824005127	0.14113518595695496	0.1450611799955368	0.14443640410900116	0.1349136233329773
3027	4	26/1/2017	07:58:09	raw	yes	165	95.36	3.17	3.13	4.58	11.83	42	1314	0.527	8.76	15.5	2.44	0.0453937202692	0.048948660492900004	0.062476411461800004	0.0853585749865	0.112126097083	0.13628269732	0.15546931326400001	0.171385198832	0.18542885780299997	0.196871355176	0.204358637333	0.206923872232	0.204975172877	0.20062418282000002	0.197386473417	0.19961719214899998	0.21023979783100002	0.228206187487	0.24555946886500002	0.25213971734	0.24574132263700002	0.230944305658	0.21446916460999998	0.201109334826	0.188958123326	0.174487054348	0.159576922655	0.149625405669	0.148143678904	0.151671528816	0.151243001223	0.142114400864
164	5	25/8/2016	13:56:02	starch	no	56	91.21	3.45	3.39	4.78	12.59	39	1406	0.584	9.2	11.8	2.62	0.0482769310474	0.0520711988211	0.0659188479185	0.0896074473858	0.117184475064	0.141544565558	0.161045774817	0.178022012115	0.192661598325	0.203942716122	0.211500883102	0.214188486338	0.212028279901	0.20792286098	0.205241009593	0.207394003868	0.218493491411	0.237776711583	0.256101250648	0.262973964214	0.256178975105	0.240375220776	0.222718849778	0.20842307806	0.195579513907	0.180889874697	0.165685802698	0.155327364802	0.153885439038	0.157523691654	0.15697436034700002	0.14731803536399998
3910	2	21/10/2016	14:35:17	raw	yes	489	94.9	3.44	3.17	4.54	12.15	55	1387	0.555	8.68	16.1	2.45	0.045037075877199996	0.0487184077501	0.061592981219300014	0.0843086987734	0.110878750682	0.134436547756	0.153570741415	0.170104861259	0.18431061506299998	0.194967001677	0.20164616406	0.20424360036800002	0.20246897637800002	0.19803784787700002	0.194535151124	0.196199804544	0.206552878022	0.224469155073	0.241567879915	0.24816246330699998	0.241770088673	0.22677084803599998	0.210202202201	0.196966201067	0.18537150323399998	0.171726122499	0.15720666945	0.147380813956	0.146173462272	0.15010435879200001	0.150178208947	0.141122624278
95	16	23/8/2016	14:06:25	formaldehyde	no	47	93.75	3.39	3.38	4.77	12.51	47	1407	0.5820000000000001	9.18	12.4	2.61	0.0467817485332	0.0507667064667	0.06460237503050001	0.0880454182625	0.115626990795	0.139949008822	0.159517034888	0.17711390554900006	0.192106202245	0.203059911728	0.210073143244	0.212725922465	0.210994943976	0.206806927919	0.203851759434	0.206452295184	0.217499047518	0.235695883632	0.253296375275	0.260419219732	0.253773838282	0.23797750473	0.220847770572	0.207208454609	0.194902569056	0.180170953274	0.164604634047	0.154352590442	0.153049573302	0.156632661819	0.156076461077	0.14613832533399998
3691	1	16/5/2016	09:05:44	raw	yes	483	91.84	3.6	3.27	4.27	12.16	39	1550	0.502	8.5	9.7	2.53	0.0375767052174	0.0410639047623	0.0533238351345	0.0743193179369	0.09891155362130001	0.120508998632	0.13818597793600002	0.154420077801	0.16770572960400001	0.177076861262	0.183800950646	0.18702624738200002	0.185747697949	0.181819558144	0.178870990872	0.18086245656	0.190961450338	0.207806989551	0.22340510785599998	0.229129567742	0.22346204519299998	0.210309579968	0.195561259985	0.18370877206300001	0.17286807298700002	0.159884348512	0.146482437849	0.137582808733	0.136460125446	0.139538496733	0.138804882765	0.129913523793
929	13	29/9/2016	14:14:27	peroxide	no	20	87.63	3.52	3.32	4.6	12.41	29	1424	0.565	8.9	27.7	2.56	0.046728089451800014	0.0507289171219	0.0639507174492	0.08653073012830001	0.113015964627	0.136078327894	0.154651477933	0.171435415745	0.186006247997	0.196647197008	0.203401088715	0.206316396594	0.204811438918	0.200521305203	0.197373822331	0.199585616589	0.210439607501	0.229005992413	0.24650041759	0.25275889039	0.24617959559	0.231554850936	0.215076029301	0.201638758183	0.18985414505	0.175751164556	0.160981699824	0.151252865791	0.149831309915	0.15312500298	0.152639180422	0.143147215247
293	10	29/8/2016	14:27:17	bicarbonate	no	35	82.26	3.24	3.41	4.64	12.24	16	1201	0.568	9.08	11.4	2.63	0.0473501980305	0.050652384758000005	0.063851043582	0.08693265914920001	0.113912880421	0.137600332499	0.156639158726	0.173107162118	0.186842352152	0.197749331594	0.205493912101	0.208499833941	0.206938788295	0.202934801579	0.19989426434	0.201923146844	0.212943866849	0.232050344348	0.250108093023	0.256983578205	0.250515252352	0.235879778862	0.219422087073	0.20555241406	0.193672329187	0.179358139634	0.16371910274	0.1535679847	0.152167037129	0.155172377825	0.154070183635	0.14450161159000002
4501	2	6/12/2017	11:49:16	raw	yes	239	86.01	3.6	3.33	4.65	12.61	21	1364	0.547	9.37	29.1	2.59	0.0441404879093	0.04733543097969999	0.060903981328	0.0851538479328	0.113468721509	0.137352138758	0.156440421939	0.17403395474	0.18872860074	0.19951568543900008	0.20692878961599998	0.21018972992899998	0.209075957537	0.204767256975	0.200850635767	0.202529862523	0.21386140584899999	0.233022153378	0.250771045685	0.257866233587	0.25139990449	0.235900476575	0.21916930377500002	0.205585792661	0.193571820855	0.179410532117	0.163901984692	0.15331909060499999	0.15194922685599999	0.15594109892799998	0.156064406037	0.146838590503
2874	1	6/1/2016	09:27:37	raw	yes	494	92.55	3.34	3.3	4.59	12.23	46	1674	0.518	8.83	11.0	2.5	0.0462553352118	0.0498091876507	0.0632828623056	0.0861860960722	0.112063169479	0.134960621595	0.154076397419	0.170567929745	0.18464519083500008	0.19599455594999998	0.20342107117199998	0.206199005246	0.204372376204	0.199546098709	0.195519760251	0.19679902494000004	0.206997305155	0.224786743522	0.241845235229	0.248558908701	0.242373481393	0.227483287454	0.210830360651	0.19765207171399998	0.185904279351	0.171923160553	0.157416313887	0.147709444165	0.146598055959	0.150358945131	0.150075793266	0.140978902578
3191	1	9/3/2016	08:36:58	raw	yes	666	96.95	3.4	3.14	4.33	11.88	40	1655	0.5	8.36	12.3	2.44	0.0392010211945	0.0423819124699	0.054222285747499994	0.0761589556932	0.101864725351	0.12349434196900001	0.141156479716	0.157034963369	0.170074313879	0.180209249258	0.186994746327	0.18940794467900002	0.18770051002500002	0.18354588747	0.180283978581	0.18237940967099997	0.19258897006499998	0.20917080342799999	0.224647000432	0.230595782399	0.22542671859299998	0.212091833353	0.19656127691300002	0.184100374579	0.172859579325	0.159845322371	0.146514996886	0.137359380722	0.136026486754	0.139316663146	0.139069139957	0.130609720945
4	5	22/8/2016	13:37:51	starch	no	58	96.08	3.43	3.38	4.76	12.54	39	1396	0.581	9.17	11.9	2.62	0.0492183417082	0.053353220224400005	0.0671998411417	0.0902513861656	0.117534518242	0.141769945621	0.161142230034	0.178286477923	0.19326660037	0.204541370273	0.211716905236	0.21475674212	0.213316619396	0.209024369717	0.205714270473	0.207566812634	0.2184638381	0.237891599536	0.256564021111	0.263553977013	0.256613940001	0.240727677941	0.223313465714	0.209147185087	0.196484327316	0.181865721941	0.16670142114199998	0.156825810671	0.155795499682	0.1593285501	0.15846808254699998	0.14844751358
2433	8	3/9/2018	09:20:27	starch	no	898	92.62	3.53	3.42	4.95	12.84	74	1526	0.569	9.61	0.2	2.67	0.06297676265239716	0.06876140832901001	0.08427169919013977	0.108978733420372	0.1364888995885849	0.1602831780910492	0.1788455694913864	0.1944773048162461	0.2072044461965561	0.21647939085960388	0.22242632508277893	0.22378034889698029	0.22053684294223785	0.21437852084636688	0.2085348069667816	0.2078084498643875	0.21603234112262729	0.2325815260410309	0.25020846724510193	0.2587580382823944	0.25349003076553345	0.2380115687847137	0.21978648006916046	0.2047433704137802	0.1926272064447403	0.17935290932655334	0.1651349663734436	0.15555736422538755	0.15424323081970215	0.15737292170524594	0.15635930001735687	0.1466953158378601
3521	10	16/8/2017	08:24:53	raw	yes	631	92.75	3.78	3.31	4.52	12.61	27	1459	0.535	9.15	12.9	2.58	0.0412908643484	0.045385181903800004	0.058771446347199996	0.08151681721210001	0.108566552401	0.132664710283	0.151648595929	0.16799139976500002	0.182041734457	0.192698538303	0.200214713812	0.203590959311	0.201661169529	0.196832090616	0.193598493934	0.195714578032	0.206143021584	0.223993271589	0.240919798613	0.247702285647	0.24174813926199998	0.22685299813700002	0.210501670837	0.197676166892	0.186208173633	0.172309204936	0.157486215234	0.147704318166	0.146840423346	0.150805473328	0.150173768401	0.14027065038699998
2671	1	9/10/2017	11:00:15	raw	yes	129	84.86	3.38	3.22	4.68	12.23	19	1357	0.5379999999999999	9.24	10.3	2.51	0.0459140241146	0.0499356687069	0.0633785277605	0.08683222532269999	0.114040434361	0.13791038096	0.157436728477	0.174494564533	0.188535943627	0.198912456632	0.20631636679200002	0.20998775959000002	0.20845934748599998	0.203596532345	0.20005057752099997	0.202217400074	0.213115081191	0.23171111941300002	0.249654620886	0.25675120949700003	0.250044196844	0.23442803323300002	0.217707827687	0.204127237201	0.191472858191	0.17674997448899998	0.161708682775	0.151517227292	0.149840399623	0.153322413564	0.152912974358	0.143408194184
2201	16	31/8/2018	12:38:35	peroxide	no	488	92.9	3.63	3.18	4.56	12.35	44	1687	0.532	8.92	27.0	2.38	0.04446718096733093	0.04852388799190521	0.060777366161346436	0.08283311128616333	0.10884205996990204	0.13163526356220245	0.1503916233778	0.1667582392692566	0.18019971251487726	0.19034314155578613	0.19741030037403107	0.19999544322490687	0.19777096807956696	0.19323572516441345	0.1899722665548325	0.19159597158432007	0.20158585906028748	0.2188357263803482	0.2353318482637405	0.2421644330024719	0.23629893362522125	0.2217636257410049	0.2058368027210236	0.1929864138364792	0.1813879907131195	0.1676626354455948	0.15294702351093292	0.14301574230194092	0.14199219644069672	0.14579519629478455	0.14545434713363647	0.13646335899829865
4533	6	16/2/2017	08:18:19	raw	yes	325	96.47	3.76	3.18	4.55	12.48	47	1340	0.5329999999999999	8.77	13.6	2.49	0.042681798338900005	0.046414241194699994	0.0596877038479	0.0825329720974	0.109255582094	0.13260038197000001	0.151597723365	0.168672457337	0.18355442583599998	0.194647297263	0.201532751322	0.204207256436	0.202357694507	0.19791688024999998	0.19459746778	0.195997938514	0.206209391356	0.22477349638900002	0.242160275578	0.24835807085	0.242305666208	0.228279203176	0.212432727218	0.19967062771299998	0.18788382411	0.17359319329300002	0.15854267776	0.148515030742	0.147419720888	0.151193156838	0.15083861351	0.14136329293299998
363	1	1/9/2016	13:15:26	raw	yes	29	92.24	3.3	3.38	4.63	12.27	44	1298	0.5670000000000001	9.04	14.2	2.65	0.0415709912777	0.0453881621361	0.0584781318903	0.0812618881464	0.107858240604	0.131344348192	0.150478571653	0.167486980557	0.182086750865	0.193103820086	0.20031426847	0.203304380178	0.201829537749	0.19752317667	0.194509640336	0.196932151914	0.207899421453	0.226250812411	0.243616104126	0.250653207302	0.244334056973	0.229119375348	0.212386742234	0.198462381959	0.186231598258	0.172054335475	0.156858742237	0.147017404437	0.14603577554199998	0.149521052837	0.14880909025699998	0.139123111963
2346	1	3/9/2018	09:39:31	starch	no	541	91.49	3.35	3.03	4.89	12.19	68	1452	0.556	9.11	8.4	2.36	0.06518281996250153	0.07072392106056212	0.0856560617685318	0.10974420607089996	0.1370665729045868	0.1606641709804535	0.17907075583934784	0.1940333992242813	0.2060490399599076	0.2155449390411377	0.22200103104114527	0.223879799246788	0.220512717962265	0.213530495762825	0.20737473666667933	0.20651361346244806	0.21385613083839414	0.23000457882881165	0.2483029663562775	0.2572628855705261	0.25176453590393066	0.23571036756038666	0.217334508895874	0.2025189995765686	0.1899094134569168	0.17635098099708554	0.16294512152671814	0.15381065011024475	0.1521872729063034	0.1549704670906067	0.154033824801445	0.14501188695430756
4073	8	14/3/2016	08:48:47	raw	yes	427	96.13	3.44	3.22	4.39	12.05	27	1452	0.506	8.51	7.1	2.49	0.041473612189300006	0.044925928115800005	0.05715072155000001	0.07856000959869999	0.103829503059	0.126199692488	0.144741952419	0.161123290658	0.174708083272	0.184983432293	0.19211269915100002	0.194799631834	0.193051859736	0.18895848095400009	0.185330301523	0.187110692263	0.197904735804	0.215800970793	0.2322695851330001	0.238268524408	0.232351914048	0.218308448792	0.202327877283	0.18951445817899998	0.178374052048	0.165249735117	0.151306033134	0.142040520906	0.140937045217	0.14408749342	0.143496379256	0.13478051125999999
4797	8	12/5/2016	07:57:27	raw	yes	561	85.73	3.64	3.28	4.28	12.2	32	1522	0.504	8.5	9.9	2.53	0.0374782383442	0.0404850542545	0.0531789660454	0.0752256959677	0.100142076612	0.122064858675	0.14035458862800002	0.156040713191	0.168922439218	0.178942725062	0.185893535614	0.188952773809	0.187791779637	0.184143349528	0.18092821538400009	0.18206982314599998	0.19199413061099999	0.20946550369300002	0.22556737065299998	0.231585472822	0.22596642375	0.212684720755	0.197774067521	0.185537710786	0.174810990691	0.161944076419	0.147884771228	0.13857729733	0.137611687183	0.141053080559	0.140535905957	0.131587520242
795	6	3/10/2016	14:11:34	starch	no	162	75.67	3.06	3.34	4.7	12.07	64	1364	0.569	9.04	11.6	2.59	0.0506302714348	0.0547815710306	0.068201944232	0.0913469940424	0.118617027998	0.14231853187100002	0.161450952291	0.17808124423	0.191662788391	0.202076718211	0.209498599172	0.212463781238	0.210412144661	0.205547377467	0.20152775943300005	0.202879041433	0.213475912809	0.231760650873	0.249352812767	0.256620585918	0.250512987375	0.235117301345	0.217398837209	0.202877432108	0.190678760409	0.176889941096	0.162194177508	0.15208424627800002	0.150348633528	0.153708130121	0.153198286891	0.143669784069
2539	14	31/8/2018	10:39:21	sucrose	no	881	90.6	3.72	3.23	4.91	12.82	94	1767	0.565	9.36	15.7	2.52	0.0708315521478653	0.07173945009708405	0.08141550421714783	0.10162806510925293	0.12638169527053833	0.14776085317134854	0.1653221696615219	0.181966170668602	0.1973189860582352	0.20964859426021576	0.21900077164173126	0.22566549479961395	0.2285347878932953	0.22741255164146426	0.22459709644317627	0.22461092472076416	0.2318365275859833	0.2455440759658813	0.2577521204948425	0.26016488671302795	0.2509840428829193	0.23338335752487185	0.21416279673576355	0.1990644335746765	0.1873877793550492	0.17554235458374026	0.16343821585178375	0.1553555428981781	0.15479017794132233	0.15863105654716492	0.15825551748275754	0.14927120506763458
4596	1	12/8/2017	07:48:52	raw	yes	186	93.97	4.19	3.47	4.64	13.27	22	1462	0.555	9.46	13.2	2.75	0.0415160953999	0.0447308123112	0.0579138845205	0.0816317498684	0.10965995490599999	0.134211227298	0.153658166528	0.17025087773800002	0.184644564986	0.195835277438	0.203410431743	0.206577122211	0.204650357366	0.200314044952	0.19731467962299998	0.19969724118700002	0.21104383468600002	0.22986240684999998	0.2477042377	0.25502431392700003	0.249296575785	0.23453457653499998	0.21793460845899998	0.204681158066	0.19286108017	0.17879374325300001	0.164121702313	0.154518812895	0.153399735689	0.156658291817	0.155427590013	0.14516918361199999
3842	5	6/2/2017	08:18:58	raw	yes	158	95.52	3.19	3.15	4.6	11.88	55	1331	0.529	8.8	16.1	2.45	0.04450340569019999	0.048473641276400005	0.06204211711880001	0.08491247892380001	0.112140253186	0.13631843030500002	0.15518990159	0.171893388033	0.18670797348	0.197302222252	0.20443488657499997	0.20782315730999998	0.20602296292800001	0.20134314894699998	0.197741761804	0.199555560946	0.21055877208700002	0.22902205586399998	0.246183902025	0.25273424387	0.246176704764	0.23110057413600002	0.21429619193100002	0.200620219111	0.18850941956	0.173811674118	0.158476993442	0.148641139269	0.147559136152	0.15116615593399998	0.150836512446	0.141819372773
3513	8	8/7/2016	12:57:54	raw	yes	414	96.69	3.86	3.3	4.3	12.46	9	1404	0.354	8.54	14.5	2.54	0.043975561857199995	0.047985658049599984	0.060644403099999994	0.08205549418930001	0.107142552733	0.129388600588	0.147305577993	0.163102388382	0.17669373750700001	0.18702891469	0.19407528638799998	0.197227537632	0.195975959301	0.191986128688	0.188717380166	0.190445229411	0.200770884752	0.218155354261	0.234178677201	0.24031586945099997	0.234743073583	0.22129914164500009	0.206188544631	0.193942293525	0.183180704713	0.170297920704	0.156442761421	0.147351190448	0.146650239825	0.149990007281	0.149014830589	0.139708101749
1174	16	13/8/2018	14:47:47	formaldehyde	no	238	83.61	3.74	3.58	4.77	13.03	30	1211	0.557	9.67	19.5	2.88	0.041733443737	0.0453741401434	0.0585925877094	0.0821717530489	0.109736278653	0.13404117524599998	0.153451636434	0.17049288749699998	0.185028389096	0.195689484477	0.202679425478	0.205624118447	0.204088136554	0.199647665024	0.19615238905	0.198030143976	0.20872721076	0.226938515902	0.244439139962	0.251736819744	0.245688661933	0.230638667941	0.213893860579	0.200182512403	0.188363164663	0.174542739987	0.159602463245	0.14962297678	0.148499533534	0.152313664556	0.151695922017	0.14183855056800002
3871	4	7/8/2017	10:06:14	raw	yes	167	95.45	4.21	3.47	4.65	13.31	21	1466	0.556	9.48	13.5	2.74	0.040974393487	0.0458528399467	0.0602422654629	0.08342249691489999	0.110257208347	0.13417263329	0.154520213604	0.172469004989	0.18700735271	0.19772143662	0.204530104995	0.20757097005800001	0.206622570753	0.202560380101	0.199233397841	0.20165871083700002	0.213263198733	0.232212051749	0.249993175268	0.256956726313	0.250612646341	0.235870867968	0.21954980492600001	0.206348955631	0.194680601358	0.18058317899700002	0.16541928052899998	0.155414834619	0.154494732618	0.15811277926	0.157085910439	0.146840900183
4261	5	22/8/2017	08:03:07	raw	yes	587	83.31	3.8	3.29	4.52	12.62	25	1472	0.536	9.17	11.7	2.57	0.0401307046413	0.04424859583380001	0.0577114969492	0.0808100253344	0.10775749385399999	0.131544694304	0.150976702571	0.168025195599	0.182125777006	0.19281028211100001	0.200404047966	0.20337732136199999	0.201534122229	0.197109416127	0.193270564079	0.194707140326	0.205401286483	0.22348873317200002	0.240226760507	0.24677845835700002	0.240507677197	0.225558638573	0.209828361869	0.19731564819800002	0.18544599413899998	0.171421185136	0.156950950623	0.147377446294	0.146228507161	0.149770125747	0.149136319757	0.139284014702
2701	10	3/5/2017	09:09:38	raw	yes	510	89.02	3.97	3.35	4.44	12.8	23	1312	0.528	8.86	12.3	2.6	0.0381053686142	0.04170425236230002	0.054217711091	0.0761515647173	0.10185292363199999	0.124235600233	0.142616599798	0.159059107304	0.172576859593	0.18234080076200002	0.188885420561	0.19200323522100002	0.190638169646	0.186135545373	0.182868868113	0.184815168381	0.194936797023	0.212471649051	0.229024574161	0.234994530678	0.2288972735400001	0.215294346213	0.200235947967	0.18825846910500002	0.177575930953	0.164358243346	0.150240585208	0.140956118703	0.14013902843	0.143703699112	0.142935186625	0.133714720607
1746	1	31/8/2018	11:21:07	bicarbonate	no	246	88.22	3.38	2.83	4.6	11.8	12	1148	0.527	8.58	1.2	2.14	0.04443545639514923	0.048125356435775764	0.0610651820898056	0.08357147872447968	0.10993677377700806	0.13293790817260742	0.15144778788089752	0.1678697019815445	0.18152272701263428	0.1911793053150177	0.19780348241329201	0.20084130764007568	0.19895632565021515	0.193918451666832	0.1899593472480774	0.19125190377235413	0.2011215537786484	0.21826444566249847	0.2340989708900452	0.2395649701356888	0.2331179529428482	0.2190010249614716	0.20325733721256256	0.1906118094921112	0.17928044497966766	0.1656806617975235	0.15131992101669312	0.14166104793548584	0.14063628017902374	0.14440765976905826	0.14390882849693298	0.13474610447883606
2399	14	3/9/2018	09:05:41	starch	no	436	90.98	3.86	2.91	4.9	12.61	86	1656	0.561	8.97	19.6	2.24	0.05918702483177185	0.06454522907733917	0.07917395234107971	0.10385103523731233	0.13237664103507996	0.15607962012290955	0.17406940460205078	0.1892601102590561	0.20225682854652405	0.211689293384552	0.21717709302902224	0.2188090682029724	0.21598368883132926	0.2096963971853256	0.2034214586019516	0.2024289816617965	0.2106857150793076	0.22755758464336395	0.2457217574119568	0.2545248270034789	0.24903693795204165	0.2333787381649017	0.2155526876449585	0.20092010498046875	0.18859893083572388	0.17497119307518005	0.1608954668045044	0.15150710940361026	0.14995193481445312	0.1528482735157013	0.15208065509796145	0.14289462566375732
3868	1	9/10/2017	12:33:35	raw	yes	280	90.01	3.98	3.22	4.68	12.83	15	1340	0.551	9.22	13.2	2.5	0.0468703359365	0.0505838692188	0.0641526132822	0.08757580816749999	0.115022838116	0.139986649156	0.159835264087	0.176574200392	0.190992355347	0.202005341649	0.209369838238	0.21226367354400005	0.21049742400600002	0.206210970879	0.20293174684	0.20518451929099998	0.2162128686900001	0.23500686883900002	0.253478854895	0.26074001193	0.254309982061	0.239230036736	0.222464337945	0.20911675691599999	0.19720895588399998	0.18271045386799997	0.167433589697	0.157292619348	0.155971109867	0.159771829844	0.159171417356	0.148900136352
3867	8	25/2/2017	10:55:17	raw	yes	494	90.67	3.52	3.32	4.48	12.32	74	1434	0.525	8.85	15.6	2.6	0.0434412658215	0.0479676872492	0.0614629685879	0.08344778418539997	0.109672904015	0.133432134986	0.152130380273	0.16807025671	0.18292362988	0.194357022643	0.20061580836800005	0.203105449677	0.20189397037	0.19717027247000002	0.192937389016	0.19440892338799998	0.20490153133900002	0.222926899791	0.23953084647700001	0.24576407671	0.24002893269099998	0.2257685512300001	0.20944814384	0.196236401796	0.184918776155	0.171533465385	0.15705896914	0.147354245186	0.14632315933700002	0.150227755308	0.14988784492	0.140451565385
2013	8	31/8/2018	12:00:32	formaldehyde	no	293	87.65	3.85	3.27	4.63	12.71	95	1486	0.5429999999999999	9.1	15.9	2.51	0.0420658141374588	0.04620252549648285	0.059325888752937324	0.08204488456249237	0.10871641337871553	0.1320081353187561	0.1509256809949875	0.1682104915380478	0.18262922763824466	0.1926548331975937	0.1990489810705185	0.2016664445400238	0.2004384845495224	0.1963818073272705	0.1929476857185364	0.19443939626216888	0.2040477842092514	0.2215179800987244	0.2388583272695541	0.2454840987920761	0.2389858067035675	0.2247222065925598	0.2088601440191269	0.195560023188591	0.18391764163970947	0.1703312247991562	0.15579484403133392	0.1459883451461792	0.1448974311351776	0.14873439073562622	0.14826297760009766	0.13867133855819702
4183	3	16/2/2017	08:17:53	raw	yes	281	95.39	3.75	3.17	4.55	12.46	45	1328	0.5329999999999999	8.75	14.0	2.5	0.0424252748489	0.0458275824785	0.0594838112593	0.0826158672571	0.1092453897	0.132743254304	0.151840433478	0.168789386749	0.18308328092099999	0.193493500352	0.199894651771	0.202417939901	0.20118045806899998	0.197484403849	0.194538727403	0.196312502027	0.206508472562	0.22455777227899998	0.241591051221	0.24813042581099998	0.24241361022	0.227894827724	0.211603090167	0.199010550976	0.187521591783	0.17297299206300001	0.157955601811	0.148286134005	0.147159844637	0.150845751166	0.150383710861	0.14094415307
2597	12	31/8/2018	10:59:39	sucrose	no	335	90.03	4.14	3.5	5.18	13.73	81	1853	0.6	9.95	15.1	2.74	0.07165344059467316	0.07256737351417543	0.08320769667625427	0.10533460974693296	0.13234426081180573	0.15498314797878265	0.17343056201934814	0.19153541326522827	0.20709094405174253	0.2194080501794815	0.22976671159267426	0.2365268915891648	0.23878543078899386	0.2378623783588409	0.2356518507003784	0.2359201163053513	0.2438128590583801	0.2588507235050201	0.27246326208114624	0.27570411562919617	0.2663731575012207	0.24789419770240784	0.2277557700872421	0.21257802844047546	0.20104701817035675	0.1884443461894989	0.17526492476463318	0.16676323115825653	0.16623130440711975	0.16987964510917666	0.16901622712612152	0.1589341014623642
2555	10	31/8/2018	10:43:02	sucrose	no	656	90.81	3.51	3.14	5.1	12.71	91	1606	0.5770000000000001	9.46	6.4	2.46	0.0727577954530716	0.07410815358161926	0.08481951057910919	0.10599800944328308	0.13172106444835666	0.15411891043186188	0.172154039144516	0.1890399008989334	0.2043144404888153	0.21658343076705933	0.2261990159749985	0.2326827943325043	0.2356457263231277	0.2349361628293991	0.2316820174455643	0.2309761792421341	0.2379436641931533	0.2516306936740875	0.2642376124858856	0.26698094606399536	0.2575579881668091	0.2394382804632187	0.2193918377161026	0.2040474712848664	0.1923316270112992	0.17967906594276428	0.16715893149375916	0.15941567718982694	0.15913712978363034	0.16301700472831726	0.16260145604610446	0.15352998673915866
1117	13	6/10/2016	13:55:21	peroxide	no	67	90.48	3.57	3.38	4.57	12.49	20	1421	0.564	8.94	28.9	2.6	0.036729991436	0.0402225255966	0.0531465411186	0.0757937133312	0.102458804846	0.125596389174	0.144019827247	0.160493955016	0.17497579753400005	0.186029106379	0.193093180656	0.195522367954	0.193306773901	0.18894048035100006	0.18582983315	0.187749907374	0.19859910011300005	0.217199236155	0.234328508377	0.240512952209	0.23404031992	0.219234749675	0.202847152948	0.189365699887	0.17753636837	0.16389234364	0.149271637201	0.139543890953	0.138388201594	0.14175502955900002	0.14115093648399998	0.131789281964
2163	18	31/8/2018	12:35:38	peroxide	no	248	86.53	3.79	3.2	4.67	12.65	57	1782	0.5429999999999999	9.07	21.8	2.41	0.043853625655174255	0.047815009951591485	0.06053005158901215	0.08324435353279114	0.11047767102718352	0.13404905796051025	0.15269827842712402	0.16929394006729126	0.1834290027618408	0.1936819702386856	0.2005801945924759	0.2036583125591278	0.2018229365348816	0.1969982087612152	0.19336771965026853	0.1952529102563858	0.20595571398735046	0.22383122146129608	0.2408173680305481	0.2473463565111161	0.24051766097545624	0.225531667470932	0.20950709283351893	0.1963442265987396	0.1840967983007431	0.16968655586242676	0.15504440665245056	0.14559631049633026	0.14482179284095764	0.1490328162908554	0.14873871207237244	0.1389715075492859
4776	8	23/3/2017	08:33:39	raw	yes	281	94.57	3.32	3.26	4.46	12.05	48	1334	0.518	8.92	16.7	2.61	0.0431157201529	0.046481728553800006	0.0593426823616	0.0818435847759	0.108175858855	0.131586566567	0.150484740734	0.166828587651	0.18042729795	0.19058145582699998	0.197274431586	0.20005924999699998	0.198866665363	0.194694578648	0.19083537161400002	0.19226966798300002	0.203072875738	0.221457660198	0.238427445292	0.244939878583	0.23870113491999997	0.22433555126200005	0.20863571763	0.195527762175	0.183455243707	0.169467300177	0.155016481876	0.14521047472999998	0.143925994635	0.14771784842	0.147262483835	0.138074055314
4813	1	20/4/2016	09:32:52	raw	yes	1561	90.9	3.74	3.31	4.18	12.24	37	1837	0.4970000000000001	8.45	8.1	2.55	0.0363306254148	0.039684504270599996	0.051944077014899996	0.0729785263538	0.0971277058125	0.117962405086	0.134944424033	0.150470450521	0.163855016232	0.173844203353	0.180565819144	0.183592066169	0.182288557291	0.178078353405	0.17462530732200002	0.17622983455699998	0.18576867878400002	0.20182752609299998	0.21706534922100001	0.22312006354299999	0.21793995797600002	0.20504505932300002	0.190987482667	0.180045843124	0.169566899538	0.156676113605	0.143539085984	0.135009467602	0.13425572216499998	0.13771918415999998	0.137009456754	0.128127768636
2986	4	9/8/2016	08:23:10	raw	yes	407	90.52	3.39	3.41	4.41	12.26	61	1334	0.546	8.84	10.8	2.67	0.042074635624900006	0.0458955317736	0.0589084923267	0.08095504343510003	0.106503561139	0.129159778357	0.147569224238	0.164080128074	0.178406342864	0.18870483338799998	0.1949763298030001	0.19769783318	0.19649076461800002	0.19275352358800002	0.189867645502	0.191904246807	0.202492192388	0.21989275515099999	0.23605777323199997	0.24266846478	0.237154170871	0.223071217537	0.20724025368700005	0.194599345326	0.183356538415	0.16989925503699999	0.155602365732	0.145904928446	0.144628331065	0.14811030030300001	0.14740382134899999	0.13794961571699998
2380	15	3/9/2018	09:10:43	starch	no	650	92.58	3.74	3.26	4.79	12.74	93	1527	0.556	9.27	7.4	2.53	0.05862715840339661	0.06450814008712769	0.07873959839344025	0.1018119901418686	0.12912198901176453	0.15311451256275174	0.17183053493499756	0.1871761530637741	0.19926291704177854	0.2090432345867157	0.21594463288784027	0.2173989564180374	0.2139835506677628	0.20783615112304688	0.20189572870731354	0.20095615088939667	0.20894788205623627	0.22545339167118075	0.2431362867355347	0.2512947618961334	0.24604491889476776	0.2314640432596207	0.2144554853439331	0.20036709308624268	0.18868030607700348	0.17585544288158414	0.16209785640239716	0.15261626243591309	0.15093830227851868	0.15356110036373138	0.152503103017807	0.1431419849395752
3700	10	1/12/2016	10:58:41	raw	yes	118	93.64	4.11	3.15	4.54	12.8	47	1466	0.5670000000000001	8.68	15.3	2.42	0.0341064482927	0.0375785678625	0.050924897193900004	0.0743251144886	0.101372256875	0.124672785401	0.14311017095999998	0.159828558564	0.17461845278700006	0.185696259141	0.19259487092500002	0.19533868134	0.193693310022	0.189310625196	0.18582315743	0.187401324511	0.198364585638	0.216826289892	0.23353961110100002	0.240072503686	0.234244912863	0.220107719302	0.204731538892	0.192333504558	0.180720388889	0.166662842035	0.151943966746	0.142157763243	0.1411921978	0.145218238235	0.144914403558	0.135490000248
1934	9	31/8/2018	11:54:10	formaldehyde	no	296	86.12	2.84	2.91	4.58	11.3	64	1256	0.519	8.64	11.0	2.24	0.04388168454170227	0.04761248826980592	0.06060715019702913	0.08317670226097107	0.10953757166862488	0.1329130083322525	0.15169137716293335	0.1678854674100876	0.18148541450500488	0.1918104737997055	0.1983760595321656	0.20053748786449432	0.1982600837945938	0.1933736950159073	0.1896076649427414	0.19113683700561526	0.2010407447814941	0.2178137898445129	0.23356452584266665	0.2391631156206131	0.2325103431940079	0.21764962375164032	0.20098161697387693	0.18760991096496585	0.17598828673362732	0.16233408451080322	0.1479055881500244	0.13832062482833862	0.1373307704925537	0.14116081595420835	0.14111989736557007	0.1325870305299759
3612	1	26/4/2017	08:32:14	raw	yes	655	90.99	3.92	3.36	4.4	12.61	80	1463	0.526	8.67	18.4	2.59	0.0360952466726	0.0405799895525	0.0534657388926	0.07530759274960001	0.101293161511	0.124299094081	0.1430683285	0.15912565589000002	0.172897785902	0.183763295412	0.190800204873	0.19389520585499997	0.19255785644099999	0.18826334178399998	0.18479557335400001	0.1866235286	0.19710893929	0.214809522033	0.231511712074	0.23802207410300005	0.2321490794420001	0.217952206731	0.20259833335900002	0.19045713543900009	0.179289311171	0.165996283293	0.15192542970200001	0.14242318272600002	0.141179412603	0.144530132413	0.143829405308	0.13437281549000002
4608	4	22/9/2017	15:37:37	raw	yes	162	82.51	3.4	3.22	4.66	12.23	14	1268	0.541	9.2	9.3	2.49	0.0452594012022	0.048641517758400005	0.0618544816971	0.0853061676025	0.11300781369200001	0.137211382389	0.15710629522800001	0.174847796559	0.189420491457	0.19962105155	0.2063331604	0.209841653705	0.20914341509300002	0.204679444432	0.200514256954	0.202144160867	0.21310630440699999	0.232172176242	0.250051319599	0.256874084473	0.250953614712	0.236085668206	0.219238266349	0.20548337698	0.193103983998	0.178548246622	0.163355708122	0.153253853321	0.151954442263	0.155759528279	0.155117154121	0.14531224965999998
417	1	19/9/2016	13:35:52	raw	yes	8	85.53	2.7	3.36	4.7	11.71	41	1389	0.563	9.05	16.1	2.62	0.041034370660800006	0.0451307594776	0.0589639991522	0.0820332169533	0.108561426401	0.131872102618	0.151263743639	0.168597280979	0.18341742456	0.194714039564	0.202101886272	0.205187499523	0.203549310565	0.198518246412	0.194548740983	0.196457147598	0.207379534841	0.226109862328	0.243077769876	0.248912796378	0.242712154984	0.227636992931	0.210120931268	0.195806100965	0.183170184493	0.16884350776700002	0.15407460928	0.144022122025	0.14261071384	0.146171137691	0.145447015762	0.136045202613
2716	7	25/1/2017	08:04:25	raw	yes	142	94.38	3.18	3.15	4.59	11.86	60	1319	0.529	8.79	16.2	2.45	0.0460080951452	0.04913765192030002	0.0624555796385	0.085611090064	0.11297608912000001	0.136946335435	0.155669718981	0.172178059816	0.186529815197	0.197548255324	0.20484799146699997	0.207862615585	0.206414476037	0.202217310667	0.198607683182	0.20010085403900002	0.210801005363	0.229349389672	0.246648281813	0.253053307533	0.24666377902	0.231688469648	0.21505570411699998	0.20178994536400002	0.19001147151	0.17573229968499998	0.16026328504100001	0.150021776557	0.149041324854	0.152846202254	0.15240842104	0.14339065551799998
3323	5	14/8/2017	13:19:06	raw	yes	583	86.53	3.77	3.31	4.53	12.59	29	1469	0.536	9.16	12.3	2.59	0.0426513999701	0.0459989458323	0.059427112340900014	0.0826378315687	0.10968531668199999	0.13327790796800001	0.152368247509	0.169294044375	0.183844551444	0.19438581168699998	0.201427742839	0.20466287434099997	0.20282907784	0.19815693795699998	0.19465927779699999	0.196343809366	0.206788495183	0.22498326003600005	0.24210563301999996	0.24857775866999998	0.24220195412599999	0.22775696218000002	0.21193915605500002	0.19854474067699998	0.186613529921	0.172893896699	0.158376246691	0.14895832538599998	0.148276612163	0.152256831527	0.15169219672700002	0.14178968965999994
3574	4	4/10/2016	11:58:09	raw	yes	164	92.23	3.33	3.42	4.61	12.33	56	1410	0.565	9.03	14.8	2.65	0.0414529442787	0.0448871403933	0.0582406818867	0.0815900713205	0.108596116304	0.132322967052	0.15190927684299999	0.169215634465	0.183623045683	0.194330349565	0.201346114278	0.204286918044	0.202648669481	0.198088213801	0.19492729008200002	0.197256222367	0.20817875862100002	0.226403042674	0.24360314011599998	0.250069379807	0.243487149477	0.228955686092	0.21251142024999997	0.198775082827	0.187298879027	0.17355068028	0.158454924822	0.14859046042000001	0.147351041436	0.150683239102	0.149948254228	0.140438139439
3088	10	2/5/2016	09:08:23	raw	yes	654	90.96	3.64	3.34	4.25	12.23	39	1621	0.503	8.55	9.1	2.58	0.0250245630741	0.0286342203617	0.041120484471300005	0.0621316283941	0.0870308876038	0.109457358718	0.127932339907	0.143572896719	0.156133562326	0.166167572141	0.17306110262899999	0.175546631217	0.174222201109	0.170377895236	0.1671833992	0.168992429972	0.178880244493	0.19562557339699999	0.211495816708	0.218145117164	0.213174268603	0.199727877975	0.184406116605	0.17222827673	0.16160354018200002	0.148664847016	0.134894832969	0.125774487853	0.124740764499	0.12820284068600002	0.127575159073	0.118565648794
4787	6	13/1/2016	08:15:07	raw	yes	1072	92.86	3.37	3.28	4.33	12.01	45	1480	0.529	8.56	14.7	2.53	0.0399293005466	0.043018102645899996	0.05523173511030001	0.0765613913536	0.101601958275	0.12373112142100001	0.141873791814	0.158018559217	0.171447008848	0.181610181928	0.18850524723499998	0.191288664937	0.18986518680999998	0.18588267266800002	0.182832896709	0.184741914272	0.194772571325	0.21161983907200002	0.227353841066	0.233594432473	0.228139996529	0.21455782651900002	0.19916947186	0.18653933703899997	0.175648674369	0.16287618875499998	0.148996010423	0.139681145549	0.138674169779	0.14223514497300002	0.14169035852	0.132764831185
4394	2	20/12/2016	08:47:41	raw	yes	125	90.58	3.72	3.18	4.64	12.53	47	1322	0.5710000000000001	8.82	12.3	2.45	0.04245354235169999	0.0462651997805	0.0594025403261	0.08241300284860001	0.109896525741	0.13433368504	0.153745621443	0.170491710305	0.18507514894000002	0.195822060108	0.20261785388	0.205405056477	0.20334815979	0.19850961864	0.195300593972	0.197633773088	0.208621710539	0.227090761065	0.244348928332	0.251114547253	0.245150968432	0.230153933167	0.213603541255	0.20071944594399999	0.188753664494	0.174221172929	0.15920431911900002	0.149272426963	0.148045733571	0.151620641351	0.151156008244	0.141848146915
4581	2	11/10/2016	15:10:48	raw	yes	499	90.6	3.56	3.17	4.54	12.26	58	1426	0.557	8.67	12.9	2.46	0.052932485938099995	0.0563099533319	0.0695351064205	0.0925544798374	0.11994305252999996	0.143780469894	0.163015797734	0.180383503437	0.19525714218600002	0.20634940266600002	0.21319314837499997	0.21574844420000008	0.214068129659	0.20938402414299997	0.205200701952	0.206493675709	0.217208057642	0.235600337386	0.252529799938	0.258927077055	0.252464324236	0.236564740539	0.218588516116	0.203870341182	0.190841779113	0.175997331738	0.160587385297	0.150316432118	0.148785457015	0.15223440527899998	0.152372300625	0.14413569867599998
4689	3	30/10/2017	11:14:16	raw	yes	132	82.53	3.72	3.23	4.74	12.67	21	1424	0.5539999999999999	9.32	14.7	2.47	0.0449969023466	0.048710986971899996	0.06274519860740001	0.08705012500289999	0.11523047089600001	0.139433696866	0.159424886107	0.17757976055100005	0.19228720665	0.202650353312	0.20988214015999998	0.21327354013900002	0.211631849408	0.20735518634300001	0.204390183091	0.206502526999	0.217608615756	0.23729005456	0.255875110626	0.262588620186	0.255876094103	0.2400345653300001	0.22247189283399998	0.20870301127399998	0.196198314428	0.181103512645	0.165373116732	0.155190855265	0.154286399484	0.158282101154	0.15769541263599998	0.147509977221
1254	12	8/8/2018	14:51:36	peroxide	no	274	89.8	3.83	3.57	4.7	13.06	31	1215	0.5539999999999999	9.6	19.7	2.86	0.042682737112	0.046047180891	0.0594109743834	0.0824649631977	0.10918328166	0.132861375809	0.152369320393	0.16945287585299998	0.183523908257	0.194051668048	0.201287522912	0.204497203231	0.202694818377	0.198120653629	0.194933474064	0.196751594543	0.207379668951	0.225960463285	0.243704691529	0.250851243734	0.244829177856	0.230120584369	0.21387887001	0.200673237443	0.189093053341	0.17532928288	0.160434350371	0.150692418218	0.149723976851	0.153155326843	0.152263507247	0.142539232969
4334	10	4/10/2016	10:34:19	raw	yes	180	92.35	3.31	3.41	4.6	12.3	40	1423	0.563	9.01	13.9	2.65	0.0392543375492	0.042848572135	0.0559222698212	0.0789479166269	0.106038168073	0.12983751297	0.148914054036	0.165695562959	0.180293381214	0.191447228193	0.19855946302400002	0.201555863023	0.20027901232200002	0.195790454745	0.192292258143	0.194187670946	0.20478069782299999	0.22306765615899998	0.240086123347	0.24659606814399998	0.240526497364	0.2257399261	0.20928470790399997	0.19623146951200002	0.18475240469	0.17082503438000002	0.155934900045	0.145788043737	0.144238322973	0.147747293115	0.14723189175100002	0.137794673443
4008	1	29/3/2017	08:07:52	raw	yes	232	93.2	3.44	3.36	4.47	12.27	42	1393	0.523	9.06	12.3	2.65	0.0428101718426	0.046335875988	0.0592873096466	0.0816408842802	0.10737746954000002	0.13012804091	0.148877888918	0.165290430188	0.179483935237	0.190236777067	0.19710706174400008	0.199903398752	0.198274746537	0.19431310892099998	0.191382989287	0.193327590823	0.20384249091099998	0.22162318229699998	0.23835043609099998	0.24468035995999998	0.23862336575999998	0.22446808219	0.20863445103199998	0.195819988847	0.184404194355	0.17091056704500002	0.15646095573899998	0.14650492370100002	0.145023688674	0.148519322276	0.148182183504	0.139049887657
1853	8	31/8/2018	12:10:19	formaldehyde	no	192	78.68	2.63	3.21	4.72	11.53	50	1587	0.5329999999999999	9.13	2.5	2.46	0.048177435994148254	0.05220107734203338	0.06607791781425476	0.08920127153396606	0.11570017039775847	0.13895131647586825	0.15807898342609406	0.1753796488046646	0.18976037204265594	0.2001233994960785	0.20673201978206635	0.20920351147651672	0.20741523802280426	0.2026018500328064	0.1983580291271209	0.19932948052883148	0.2096131891012192	0.22772356867790225	0.2441971004009247	0.2500558495521545	0.2432834804058075	0.22794438898563385	0.21085664629936213	0.19659146666526794	0.1840297132730484	0.1697591245174408	0.15481457114219666	0.14507701992988584	0.14409884810447693	0.1478012055158615	0.14777061343193054	0.13908344507217407
1368	10	14/8/2018	14:36:30	bicarbonate	no	285	91.8	4.16	3.36	4.7	13.19	16	1101	0.5539999999999999	9.35	7.0	2.64	0.0426538288593	0.046845600009	0.06059016287330001	0.0829471647739	0.108763366938	0.131881207228	0.151157945395	0.167967230082	0.181739777327	0.192538261414	0.199868306518	0.202700316906	0.201408609748	0.197583734989	0.194351360202	0.196741253138	0.208191230893	0.226196318865	0.243081822991	0.250160187483	0.244224205613	0.229749828577	0.213984712958	0.201288670301	0.189803779125	0.175950020552	0.161089301109	0.151135385036	0.149963989854	0.153411000967	0.152364224195	0.142110526562
3870	1	21/10/2016	14:30:50	raw	yes	476	94.39	3.43	3.16	4.53	12.12	46	1387	0.555	8.67	14.8	2.45	0.044281244277999995	0.048049196600900006	0.0611254274845	0.0833843052387	0.110052600503	0.134280636907	0.153169497848	0.16924090683499998	0.18334664404399997	0.193757176399	0.200380295515	0.20343297719999998	0.202201381326	0.197721645236	0.19343303144000001	0.19463808834600002	0.205263480544	0.22300913929900001	0.239983230829	0.247095867991	0.240666553378	0.22545681893800001	0.209086328745	0.19592751562600005	0.184370711446	0.17077113688	0.156312614679	0.14668695628599998	0.14555607736099999	0.149063825607	0.148661077023	0.13962467014799998
3376	5	26/7/2017	08:06:36	raw	yes	174	95.93	4.2	3.46	4.64	13.27	18	1447	0.555	9.45	14.0	2.73	0.0426669120789	0.0467772930861	0.06052738428119999	0.08391992747780001	0.11130225658399999	0.135357216001	0.154981821775	0.172220826149	0.186700567603	0.19799390435199998	0.20576223730999998	0.209136560559	0.207913339138	0.20339266955899998	0.199764087796	0.20214496552900002	0.213674172759	0.232537269592	0.2499131262300001	0.256826788187	0.251106590033	0.236760571599	0.220685496926	0.20776444673500002	0.196496203542	0.182634100318	0.16744758188699999	0.157271325588	0.15604814887000001	0.15967361629000001	0.15873067080999995	0.14835947752
3725	4	21/6/2017	09:47:19	raw	yes	410	87.62	3.73	3.33	4.48	12.58	26	1445	0.531	9.13	15.9	2.61	0.0392952561378	0.04286718368530002	0.0564201623201	0.080190077424	0.107045978308	0.129757061601	0.14829836785800002	0.16515280306299998	0.179740726948	0.190834909678	0.198026105762	0.200802713633	0.199344545603	0.195198014379	0.19152136147	0.192677825689	0.202836275101	0.221080869436	0.238415807486	0.245166912675	0.239214465022	0.224609822035	0.20841647684599998	0.19561186432799998	0.18417124450199998	0.170323655009	0.155461341143	0.145523875952	0.144611403346	0.148657560349	0.148194387555	0.13870930671700002
2614	9	31/8/2018	10:55:56	sucrose	no	433	90.85	3.76	3.33	5.17	13.16	81	1830	0.5920000000000001	9.75	3.9	2.6	0.07412929832935332	0.07528868317604065	0.08548387885093689	0.10636372864246367	0.13254250586032867	0.15583942830562592	0.1749768704175949	0.1924138367176056	0.2079901099205017	0.22079741954803467	0.2308486253023148	0.23764488101005554	0.2400950789451599	0.23890720307827	0.2366586923599243	0.23714637756347656	0.2447972744703293	0.2593566477298737	0.27250295877456665	0.27546846866607666	0.2658214569091797	0.24676452577114105	0.2259570062160492	0.21023301780223846	0.19839125871658325	0.1858522742986679	0.17305797338485718	0.16467992961406708	0.16414791345596313	0.1678268015384674	0.16694283485412598	0.1572587639093399
336	5	31/8/2016	14:28:55	starch	no	38	93.23	3.33	3.39	4.65	12.32	43	1290	0.569	9.07	14.5	2.64	0.0511735379696	0.0554985105991	0.06881593167780001	0.0910179615021	0.117854326963	0.14233672618899998	0.161662891507	0.178349778056	0.192872241139	0.203833341599	0.211039304733	0.213963314891	0.212077319622	0.207387775183	0.204021155834	0.206434831023	0.217830002308	0.236524194479	0.254074454308	0.260883539915	0.254582047462	0.239347442985	0.22204144299000006	0.207967638969	0.195792093873	0.181828737259	0.16682395339000006	0.156754001975	0.155820176005	0.15945208072699998	0.15854080021400002	0.148847162724
1374	16	14/8/2018	14:37:24	formaldehyde	no	373	88.64	4.43	3.31	4.71	13.42	37	1166	0.557	9.3	13.4	2.64	0.0394840985537	0.0440342724323	0.0574132055044	0.08038751780989999	0.107556030154	0.1309761554	0.149199992418	0.165870338678	0.18062736094	0.191648155451	0.198898285627	0.201625064015	0.20005650818300005	0.195970088243	0.19263099134	0.195056259632	0.206122606993	0.224121257663	0.241422101855	0.247956261039	0.241611137986	0.227358877659	0.211433529854	0.198629319668	0.187395855784	0.17364512383900002	0.158773750067	0.149151787162	0.148494318128	0.152379333973	0.151677504182	0.141589835286
4127	1	15/3/2016	08:51:19	raw	yes	401	97.62	3.33	3.2	4.38	11.89	26	1509	0.505	8.52	7.0	2.49	0.0407149642706	0.0437975972891	0.056847155094099995	0.0788784176111	0.10366366803600001	0.125494301319	0.143819704652	0.15999835729599998	0.173450097442	0.183468714356	0.189770385623	0.192821487784	0.191951692104	0.18761806190000002	0.184229180217	0.186269983649	0.196222364902	0.21278776228399998	0.22839635610599998	0.234511956573	0.22897914051999999	0.215288162231	0.200018242002	0.187593013048	0.176373511553	0.163175433874	0.149198636413	0.139949038625	0.138760894537	0.142089411616	0.141768664122	0.13297764957
4677	1	22/7/2016	07:51:34	raw	yes	257	91.67	3.88	3.33	4.45	12.6	9	1408	0.552	8.71	6.7	2.59	0.0382118821144	0.04160021245480002	0.054312646389	0.07639507949350001	0.102175801992	0.124916493893	0.143338322639	0.159616544843	0.17330300808	0.183544263244	0.190883800387	0.194388821721	0.19302588701200002	0.18859618902199998	0.18535366654399998	0.18745876848700002	0.19780994951699998	0.21513293683499998	0.2312322855	0.23734304308899998	0.23156292736499998	0.217895612121	0.20288316905499998	0.19077302515500005	0.17974896729000006	0.166546523571	0.152644127607	0.143515095115	0.142414048314	0.145571291447	0.144619300961	0.134954318404
2442	17	3/9/2018	09:21:48	starch	no	1161	94.4	3.67	3.0	4.52	12.15	92	1547	0.527	8.68	10.8	2.31	0.05702218413352966	0.062322378158569336	0.07653112709522247	0.09935104846954346	0.12478913366794585	0.1464323252439499	0.1633014678955078	0.17769722640514374	0.1895316392183304	0.1982411742210388	0.20365163683891296	0.2048451155424118	0.2020263969898224	0.1965310126543045	0.19123433530330647	0.1901601403951645	0.1968507170677185	0.2119240164756775	0.2286422252655029	0.2369338721036911	0.23246937990188601	0.2182988077402115	0.2018207311630249	0.1884840428829193	0.17744308710098267	0.1653379499912262	0.1526237577199936	0.14385658502578735	0.14243364334106445	0.145041823387146	0.14362744987010956	0.1342865526676178
1462	8	16/8/2018	14:57:31	bicarbonate	no	260	90.73	4.14	3.34	4.68	13.13	25	1122	0.551	9.3	11.9	2.65	0.0416707843542	0.0459474772215	0.058497697114900014	0.0808457136154	0.10770882666099997	0.130609616637	0.149157971144	0.16677384078500002	0.181147903204	0.191186562181	0.19861523807	0.202011048794	0.200170695782	0.196053847671	0.19334347546100006	0.195526912808	0.206547424197	0.22494032979000006	0.242141827941	0.248833209276	0.242932707071	0.228864863515	0.212664455175	0.19936658442	0.187575310469	0.173544839025	0.159248307347	0.149894893169	0.148699566722	0.152292713523	0.151441812515	0.141212597489
2889	5	16/12/2016	08:18:41	raw	yes	136	86.46	3.7	3.18	4.64	12.51	42	1364	0.5710000000000001	8.82	12.1	2.46	0.0405887663364	0.0447090566158	0.0577599257231	0.0807189643383	0.108038932085	0.13187764585	0.150745660067	0.167721807957	0.182764589787	0.19369602203400002	0.200458854437	0.203533098102	0.20200978219500001	0.197176322341	0.193689376116	0.195848748088	0.20638152957000008	0.224580660462	0.242238536477	0.249393373728	0.243020400405	0.22777259349800005	0.211575031281	0.19836829602699999	0.18607585132100002	0.17154370248300002	0.15634162724	0.14623965323	0.144963085651	0.148993015289	0.149040445685	0.139599755406
1298	4	13/8/2018	14:49:07	sucrose	no	252	90.66	4.07	3.29	5.2	13.48	35	1395	0.596	9.81	13.4	2.65	0.06904338300230001	0.07015500962730001	0.0807873159647	0.102881088853	0.128927022219	0.151390329003	0.170375794172	0.188151776791	0.203623831272	0.216159641743	0.226020380855	0.232620880008	0.235405996442	0.234586328268	0.232367262244	0.232847571373	0.240726724267	0.25569397211100003	0.269434124231	0.273183017969	0.264150083065	0.245464533567	0.225459054112	0.210540190339	0.198924034834	0.186158254743	0.172740712762	0.164217099547	0.163916394114	0.167537510395	0.166546404362	0.156617388129
374	12	1/9/2016	13:17:05	peroxide	no	22	94.95	3.23	3.4	4.62	12.19	38	1374	0.565	9.05	21.4	2.65	0.044462993741	0.0477206707001	0.06126822531219999	0.0844743698835	0.110998556018	0.13449203968	0.15338639915	0.169596552849	0.183683395386	0.194663316011	0.20198871195300006	0.20470690727200005	0.20314784348	0.199156656861	0.195469930768	0.197276160121	0.208669707179	0.227643847466	0.245396181941	0.252169787884	0.2455124259	0.229845717549	0.212651789188	0.199072182178	0.186873808503	0.172329127789	0.157303079963	0.14752510189999998	0.146338060498	0.14978095889100002	0.149146467447	0.139705061913
1765	20	31/8/2018	11:23:58	bicarbonate	no	203	87.15	3.52	3.28	4.62	12.38	20	1317	0.5379999999999999	9.1	5.9	2.5	0.04446892440319061	0.048555612564086914	0.061303898692131036	0.08325441181659697	0.10907727479934692	0.13228662312030792	0.15167364478111267	0.1682387739419937	0.1819748729467392	0.1925048083066941	0.19958455860614774	0.20299850404262546	0.20173637568950653	0.19720132648944846	0.19363407790660853	0.1954425573348999	0.20626300573349	0.22445866465568545	0.2413322627544403	0.2475094497203827	0.2411713898181916	0.22694577276706696	0.2109876126050949	0.19773957133293152	0.1857697516679764	0.17160162329673767	0.156905397772789	0.1472063809633255	0.1457027941942215	0.14878956973552704	0.14814306795597074	0.13898245990276334
4761	7	10/8/2017	08:09:29	raw	yes	170	96.37	4.19	3.48	4.65	13.3	24	1457	0.556	9.48	14.9	2.75	0.0426640808582	0.0467136949301	0.0598917454481	0.0826430469751	0.109932690859	0.13487407565099999	0.15509015321699998	0.17206113040399998	0.186447486281	0.19784699380399998	0.20561306178599997	0.209387615323	0.208324477077	0.203549697995	0.19976513087699999	0.202102258801	0.21342281997200002	0.232126444578	0.250355690718	0.257914751768	0.25180464983	0.2367731034760001	0.219919398427	0.206345438957	0.19453479349599997	0.18056620657400002	0.165966287255	0.15629671514000001	0.155085682869	0.158480063081	0.15706551075	0.146503403783
60	13	29/8/2016	14:20:42	peroxide	no	62	86.79	3.41	3.39	4.75	12.51	27	1517	0.58	9.17	24.0	2.59	0.0486467182636	0.0532523393631	0.066780269146	0.08902679383749999	0.115662127733	0.140138119459	0.160166725516	0.17764636874200002	0.192269146442	0.202608883381	0.20915754139400006	0.21224014461	0.210995465517	0.206720039248	0.203626304865	0.205984145403	0.216846883297	0.235520839691	0.253693372011	0.260919064283	0.254056155682	0.238102838397	0.22110953927	0.207216009498	0.19450044632	0.179969236255	0.164700090885	0.15424776077299998	0.152933910489	0.156724750996	0.155993580818	0.146154597402
1896	11	31/8/2018	12:04:15	formaldehyde	no	508	87.14	3.93	3.44	4.69	13.03	96	1370	0.552	9.36	7.5	2.66	0.04238256812095642	0.04621024429798126	0.05959264934062958	0.08249595761299132	0.10934282839298247	0.13321101665496826	0.15288373827934265	0.1701829731464386	0.1846088469028473	0.19523705542087555	0.2017740160226822	0.20443160831928253	0.20296108722686768	0.19834734499454496	0.19446508586406708	0.195826455950737	0.20609694719314567	0.2237328290939331	0.23996442556381226	0.2461259663105011	0.23990826308727264	0.2251994013786316	0.20924921333789825	0.19642922282218933	0.18486139178276065	0.17099030315876007	0.1563037782907486	0.14686889946460724	0.14612755179405212	0.14989255368709564	0.14928221702575686	0.1396285593509674
4302	3	1/8/2017	08:48:08	raw	yes	170	94.4	4.19	3.47	4.64	13.27	21	1432	0.555	9.47	12.9	2.75	0.0436964929104	0.0476490110159	0.0615521073341	0.0854712575674	0.11285173892999999	0.136302903295	0.15562818944499998	0.17314599454399998	0.188204288483	0.19998781383	0.207263424993	0.20949614048	0.20841740071800002	0.205016344786	0.20160259306400002	0.203590229154	0.215013891459	0.23413808643800002	0.252112954855	0.259104639292	0.253036379814	0.238267093897	0.22167316079100002	0.208569899201	0.197022989392	0.182836741209	0.167653724551	0.157629907131	0.156447395682	0.159945011139	0.15902581811	0.14877831935900002
3028	2	18/4/2016	10:00:10	raw	yes	1637	93.26	3.73	3.34	4.15	12.22	40	1793	0.4970000000000001	8.44	11.6	2.56	0.0341271460056	0.037261173129099996	0.0489884316921	0.0699563622475	0.09507493674760001	0.117012143135	0.13440285623099998	0.149779558182	0.16329504549499999	0.17330943048	0.18006944656399998	0.18327739834800005	0.18159855902199998	0.17706461250799999	0.17354623973400002	0.174789473414	0.184256270528	0.20098632574099998	0.216855242848	0.222863689065	0.217506840825	0.204715326428	0.190437138081	0.179106906056	0.16898326575800002	0.15651039779200002	0.143005803227	0.134166195989	0.133410394192	0.13688327372099998	0.136118814349	0.126953184605
1544	4	3/10/2016	10:54:40	raw	yes	164	73.35	3.49	3.44	4.61	12.53	52	1427	0.568	9.05	15.6	2.69	0.0432902276516	0.04631644487380001	0.0603472590446	0.083963111043	0.111207604408	0.135189667344	0.15448486805	0.171444013715	0.185355365276	0.195971682668	0.203225910664	0.205918416381	0.204302534461	0.200021028519	0.196638718247	0.198847055435	0.210061535239	0.228428035975	0.245410338044	0.25215059518800004	0.245952531695	0.231057524681	0.214978441596	0.202016338706	0.190277919173	0.17641176283399998	0.161588937044	0.151628568769	0.150419965386	0.153971746564	0.153386116028	0.14374467730499998
266	15	30/8/2016	14:16:18	formaldehyde	no	60	78.38	3.35	3.39	4.64	12.33	48	1284	0.569	9.05	17.7	2.64	0.0435481667519	0.0470170527697	0.0602205693722	0.0834808349609	0.110719457269	0.134805694222	0.154109105468	0.17066751420499998	0.185038164258	0.196151018143	0.203275978565	0.206044912338	0.204198077321	0.199882850051	0.196978390217	0.199277490377	0.210201263428	0.228502079844	0.245909333229	0.252865642309	0.24641187489	0.231256723404	0.214648976922	0.200941249728	0.188656419516	0.174506306648	0.159697875381	0.149689629674	0.148353084922	0.151942238212	0.151308223605	0.141782864928
2024	19	31/8/2018	12:02:11	formaldehyde	no	408	87.44	3.21	2.96	4.33	11.5	81	1347	0.501	8.42	3.1	2.25	0.03979270160198212	0.04365180432796478	0.05599541962146759	0.07738026976585388	0.10227110981941223	0.12421946227550508	0.14230437576770782	0.15840134024620056	0.17188839614391327	0.18110615015029907	0.186911478638649	0.18996399641036987	0.188519224524498	0.18386955559253693	0.1805863231420517	0.181927889585495	0.1907058656215668	0.2065981924533844	0.22219009697437286	0.2284109741449356	0.22214511036872864	0.207648441195488	0.19238996505737305	0.17998814582824707	0.1685425341129303	0.1556709259748459	0.14235883951187134	0.1333180069923401	0.13243579864501953	0.13628901541233066	0.13617610931396484	0.1276012361049652
972	8	10/10/2016	15:33:05	bicarbonate	no	16	81.19	3.57	3.4	4.58	12.53	43	1337	0.5660000000000001	8.98	15.3	2.65	0.0422791987658	0.0469629913568	0.06044904887680001	0.08270774781700001	0.109233900905	0.132903799415	0.152410209179	0.169531986117	0.183513060212	0.193990916014	0.201117217541	0.203986167908	0.202540189028	0.198359265924	0.194771960378	0.196465462446	0.207178145647	0.225432395935	0.242710337043	0.24947284162	0.243109703064	0.228347301483	0.212089061737	0.198433712125	0.186082914472	0.171967417002	0.157522246242	0.148253843188	0.147210270166	0.150545537472	0.149849295616	0.140339553356
4643	7	7/10/2016	08:51:48	raw	yes	152	91.5	3.33	3.43	4.58	12.31	43	1433	0.563	9.01	15.1	2.65	0.04714977741240002	0.050899416208300005	0.064074754715	0.08653655648229999	0.112999990582	0.136769786477	0.156264513731	0.173253342509	0.187752649188	0.19879664480700002	0.206099390984	0.20884257555	0.20696733892000002	0.20279702544199998	0.19920055568199999	0.200579226017	0.21119938790800002	0.229753986001	0.24737839400800002	0.253951251507	0.247537761927	0.23288016021299998	0.216471761465	0.20302762091200002	0.190987661481	0.17673586309	0.16189844906300002	0.152200043201	0.150967106223	0.154357478023	0.153878048062	0.14472523331599998
2915	3	19/4/2017	08:56:41	raw	yes	354	91.3	3.93	3.38	4.62	12.85	37	1298	0.51	8.93	14.8	2.61	0.0417003631592	0.0457958877087	0.0593470931053	0.0823895186186	0.109824106097	0.133663520217	0.152307987213	0.168615117669	0.18303361535100002	0.194176524878	0.20150098204599998	0.204820141196	0.20365571975699998	0.199452623725	0.196089193225	0.198354184628	0.209449976683	0.22774927318100002	0.245033115149	0.251785486937	0.245746105909	0.231430113316	0.21539193391800002	0.202291756868	0.190769955516	0.17681671679000002	0.161659449339	0.15164282918	0.150781720877	0.154668852687	0.15390712022800002	0.144081398845
3563	10	1/4/2016	08:35:39	raw	yes	391	95.79	3.38	3.27	4.32	11.96	37	1548	0.503	8.53	18.7	2.54	0.040735706686999995	0.0437959581614	0.055912613868699994	0.0770886838436	0.10192026197899999	0.12446889281300001	0.143357157707	0.159857645631	0.173611015081	0.18376101553399998	0.190357089043	0.19299206137699998	0.19153214991099998	0.187452629209	0.183997362852	0.185515642166	0.19577452540399998	0.21330146491500002	0.22927501797699998	0.235081419349	0.229713171721	0.216710314155	0.201320230961	0.188410624862	0.17713433504099999	0.163776010275	0.149615705013	0.140492886305	0.139627277851	0.143138498068	0.142814457417	0.134037435055
3408	10	7/6/2017	10:15:28	raw	yes	350	91.82	3.44	3.45	4.56	12.42	18	1322	0.536	9.34	15.7	2.71	0.044066727161400004	0.0480447411537	0.061621353030199985	0.0844148397446	0.111197456717	0.134736910462	0.153651803732	0.17011217772999998	0.18387734890000001	0.194480836391	0.20214343071	0.206047281623	0.205339893699	0.201586425304	0.19847674667800005	0.200424134731	0.2111428231	0.229421749711	0.24668399989599998	0.253429710865	0.247233241796	0.232417285442	0.215767100453	0.202116593719	0.19005599618000002	0.176061913371	0.161359235644	0.151328220963	0.150010824203	0.153823271394	0.15331953764	0.1435238868
1428	6	15/8/2018	08:51:33	starch	no	392	90.65	4.34	3.32	4.79	13.41	36	1169	0.563	9.4	9.7	2.64	0.0479216724634	0.0522205382586	0.06564049422740001	0.08856384456160002	0.115387707949	0.139260709286	0.158858403563	0.175474569201	0.189082086086	0.199569866061	0.206500813365	0.209290623665	0.207626774907	0.20282420516	0.198925599456	0.20016759634	0.210097745061	0.228503614664	0.246712014079	0.25421112775800003	0.248394846916	0.233600795269	0.217032134533	0.203796073794	0.192272365093	0.17857384681699998	0.163976743817	0.154278889298	0.153141260147	0.15649522841	0.155469954014	0.145404353738
2155	10	31/8/2018	12:34:26	peroxide	no	744	94.16	4.05	3.63	4.47	13.11	13	1587	0.537	9.34	27.0	2.78	0.04200059175491333	0.04533638060092926	0.05812536180019379	0.0803283154964447	0.10597439110279083	0.12852177023887634	0.14653371274471286	0.1622314304113388	0.17619843780994415	0.186954528093338	0.19345508515834808	0.1960175633430481	0.1948088854551316	0.19078996777534485	0.18769623339176167	0.18963947892189026	0.19996105134487152	0.21759748458862305	0.2344646900892257	0.2414673268795013	0.2358464896678925	0.22181130945682528	0.20612666010856628	0.19343839585781086	0.18233948945999146	0.16916097700595856	0.15521325170993805	0.14616526663303375	0.1451568901538849	0.1483536958694458	0.14740775525569916	0.137641042470932
1416	10	15/8/2018	08:49:01	bicarbonate	no	278	88.72	4.18	3.36	4.71	13.22	11	1090	0.5539999999999999	9.35	9.3	2.62	0.0442605316639	0.0480990260839	0.061637699604	0.0839277952909	0.110340744257	0.134303152561	0.15331587195399998	0.16978457570099995	0.18402774632	0.19459156692	0.201465025544	0.204495683312	0.20315746963	0.199016928673	0.196188032627	0.198710411787	0.209453836083	0.227517306805	0.244764193892	0.251582980156	0.245679542422	0.231655940413	0.215947598219	0.202955424786	0.191085979342	0.176650628448	0.161551162601	0.151823267341	0.150699019432	0.15397760272	0.152975678444	0.142971947789
4293	1	25/11/2016	10:15:03	raw	yes	180	93.46	3.62	3.31	4.65	12.57	40	1455	0.574	8.98	18.6	2.55	0.035805165767699994	0.039608314633400005	0.0525960922241	0.0751207321882	0.10204826295399999	0.126500248909	0.146263286471	0.163191825151	0.177823811769	0.18914851546300002	0.19591099023800002	0.198231801391	0.196631476283	0.192605882883	0.18958654999699998	0.19149978458900002	0.202341303229	0.221016809344	0.238379642367	0.245024219155	0.23868648707899998	0.223461285233	0.206991270185	0.19387291371800008	0.18163545429699998	0.167221695185	0.152347877622	0.142481476068	0.141326025128	0.144890263677	0.144415572286	0.135274916887
1098	9	6/10/2016	13:59:09	bicarbonate	no	52	91.03	3.56	3.4	4.6	12.53	36	1337	0.568	8.99	14.1	2.63	0.0348825901747	0.0391665250063	0.0518476963043	0.0741797238588	0.101161986589	0.125338345766	0.144567087293	0.161123111844	0.175676852465	0.186739847064	0.193525761366	0.196151450276	0.1950853616	0.191150307655	0.187612384558	0.189326539636	0.199840649962	0.217880681157	0.234885632992	0.241467565298	0.23500688374	0.219960451126	0.203777357936	0.190898537636	0.17931981384799994	0.165255576372	0.150446563959	0.140690043569	0.139460623264	0.14304497838	0.142231509089	0.13240908086300002
2303	18	3/9/2018	09:32:06	starch	no	454	92.09	4.23	3.35	4.84	13.34	70	1592	0.569	9.41	15.5	2.62	0.05894024670124054	0.0648922324180603	0.07988400757312775	0.10370230674743652	0.13117682933807373	0.1549856960773468	0.1730232834815979	0.1886480748653412	0.20156066119670868	0.2107449620962143	0.2170332074165344	0.21905617415905	0.21612827479839325	0.2100398689508438	0.2040555328130722	0.2028096616268158	0.210701122879982	0.2275305688381195	0.2455836832523346	0.2547461986541748	0.2504720687866211	0.23544983565807345	0.21778444945812225	0.2038850039243698	0.1923141926527024	0.17920918762683868	0.1656414121389389	0.1568199247121811	0.1555650532245636	0.1580568701028824	0.15655572712421414	0.14663390815258026
662	14	19/9/2016	15:30:35	formaldehyde	no	176	88.73	3.72	3.31	4.67	12.7	40	1285	0.575	8.98	16.7	2.59	0.0463981926441	0.050602465868	0.0639843791723	0.08651779592039999	0.113468527794	0.137994095683	0.15784946084	0.175003454089	0.189661577344	0.200358122587	0.207427084446	0.210727512836	0.20903579890700005	0.204598665237	0.201668903232	0.203932344913	0.214344188571	0.232577309012	0.25024980306600003	0.25662073493	0.249801844358	0.234790101647	0.218277856708	0.205081567168	0.193435952067	0.179328873754	0.164374500513	0.15454760193800002	0.153634607792	0.157409831882	0.15651242435	0.146594882011
729	2	22/9/2016	14:04:18	sucrose	no	171	93.2	3.7	3.3	4.72	12.7	51	1328	0.579	9.01	14.5	2.6	0.0468528717756	0.050891295075400016	0.06404940783980001	0.0867918729782	0.114145308733	0.13789883256	0.156562134624	0.173460006714	0.18835298717	0.199832364917	0.207068860531	0.210212290287	0.209442660213	0.205553010106	0.202353060246	0.204311937094	0.214634612203	0.232270553708	0.249282374978	0.255843728781	0.249057099223	0.233726665378	0.217157736421	0.203790187836	0.19183528423300006	0.17787410318900002	0.163144439459	0.153343349695	0.152324795723	0.155892729759	0.154911726713	0.144954189658
3343	5	18/3/2016	11:10:01	raw	yes	511	92.35	3.55	3.26	4.31	12.1	31	1642	0.504	8.5	15.1	2.53	0.0407485514879	0.0442205220461	0.0563805997372	0.0772651582956	0.101990535855	0.124393552542	0.142723798752	0.15910400450200002	0.17296865582499998	0.182974204421	0.189752921462	0.19274237752	0.19118288159400001	0.186791300774	0.183433517814	0.18527752161	0.195556879044	0.21285769343400002	0.228677600622	0.23460458219099997	0.22894474864	0.21524097025400002	0.20009322464499998	0.18811991810800002	0.177311599255	0.16441981494400001	0.15062873065500001	0.140992388129	0.13967320323	0.143419355154	0.143372729421	0.13455493748199998
3687	6	10/3/2017	09:53:23	raw	yes	289	94.29	3.29	3.24	4.44	11.97	48	1322	0.517	8.72	14.1	2.56	0.045301720499999996	0.049554198980300015	0.0622386038303	0.0839920043945	0.109913900495	0.133061975241	0.151696383953	0.16783052682900002	0.18179167807100002	0.19283154606800001	0.20011956989799998	0.202910587192	0.2009575665	0.196327999234	0.19324447214600002	0.195227205753	0.205488041043	0.22314204275600005	0.23977440595600005	0.246162071824	0.24026100337499998	0.22622968256499998	0.21039173007	0.197619631886	0.186306625605	0.172281816602	0.157286465168	0.14774277806299999	0.146894812584	0.150524273515	0.150078132749	0.14100307226199998
2895	2	9/8/2016	08:22:52	raw	yes	413	93.03	3.36	3.41	4.4	12.22	61	1355	0.544	8.82	11.5	2.67	0.0417845547199	0.0460833162069	0.058919832110400014	0.08076035976410001	0.106372952461	0.128558471799	0.146607071161	0.162984758615	0.17702639102899995	0.188047870994	0.19554531574200001	0.198402330279	0.19650968909299998	0.192084491253	0.18904837966	0.190927803516	0.201134189963	0.218689620495	0.23527251184	0.2419147044420001	0.236250728369	0.22229364514400002	0.20688037574299997	0.19408737123	0.18238435685600002	0.168977469206	0.154854282737	0.145449742675	0.14421157538899998	0.147429287434	0.14666882157299999	0.13718380034000002
390	12	12/9/2016	11:50:16	peroxide	no	11	92.21	2.73	3.36	4.69	11.74	19	1423	0.563	9.05	25.4	2.61	0.0497411340475	0.054174840450300014	0.0674638003111	0.0900828242302	0.117100358009	0.14114959538	0.16030472517000002	0.177060350776	0.191660702229	0.202846869826	0.209818303585	0.212084963918	0.210345327854	0.205914542079	0.20217192173	0.204303175211	0.215376034379	0.233656033874	0.250854849815	0.257333695889	0.25038844347	0.234513431787	0.21763022244	0.204080536962	0.191682681441	0.17707811296	0.161612898111	0.151388898492	0.150163918734	0.15384294092700002	0.153624162078	0.144427075982
1888	3	31/8/2018	12:03:03	formaldehyde	no	425	91.22	3.79	3.37	4.74	12.88	96	1572	0.552	9.32	23.2	2.58	0.04303871095180512	0.04697366058826447	0.0601649284362793	0.08360123634338379	0.11127403378486632	0.13541002571582794	0.15480788052082062	0.17186035215854645	0.18623697757720947	0.1966770887374878	0.20322878658771515	0.2060927003622055	0.2047024667263031	0.20021656155586245	0.1964672803878784	0.19782522320747373	0.20833748579025269	0.2266814112663269	0.2437242716550827	0.2503542304039001	0.2443540841341019	0.22967863082885745	0.2132431268692017	0.1999619901180268	0.1880265325307846	0.17374855279922485	0.15879304707050326	0.14864227175712585	0.14718744158744812	0.1510487198829651	0.15085089206695554	0.14144285023212433
1599	8	25/7/2016	08:07:28	raw	yes	265	90.91	3.9	3.35	4.45	12.66	13	1409	0.5539999999999999	8.74	8.39	2.58	0.0396648794413	0.0437098145485	0.0569266080856	0.0790460854769	0.104721829295	0.127551421523	0.14630225300799998	0.162840679288	0.176494821906	0.186825424433	0.193929538131	0.197112441063	0.196205615997	0.192376330495	0.189108282328	0.190835386515	0.201114237309	0.218673542142	0.234972015023	0.24127908051	0.23552466929	0.221776783466	0.206672072411	0.194156065583	0.182868570089	0.169774994254	0.155561476946	0.145924016833	0.144944548607	0.148354709148	0.147343486547	0.137634903193
927	11	29/9/2016	14:14:09	peroxide	no	31	88.14	3.56	3.34	4.6	12.49	59	1323	0.5670000000000001	8.93	16.6	2.6	0.0449403226376	0.0483105927706	0.0616236925125	0.08478561043739999	0.112093240023	0.13573859632000002	0.154411315918	0.171071276069	0.185479998589	0.196276977658	0.203372076154	0.206983432174	0.205808982253	0.201116964221	0.197715133429	0.199650287628	0.210586175323	0.229347422719	0.24698099494000006	0.25382527709	0.247185334563	0.232135921717	0.215889453888	0.20256690681	0.190649926662	0.176728516817	0.162040457129	0.152161300182	0.150687813759	0.153982102871	0.153236314654	0.143454357982
3590	2	7/11/2016	08:08:20	raw	yes	323	97.51	3.71	3.3	4.62	12.61	52	1424	0.57	8.91	16.6	2.56	0.0421507209539	0.0454812496901	0.0584328919649	0.0819875746965	0.108967974782	0.132195264101	0.1515879035	0.169203385711	0.18392209708700002	0.194547593594	0.201308250427	0.204011961818	0.202578425407	0.198534086347	0.19540508091400002	0.197536081076	0.20823410153400002	0.22631748020599998	0.243598908186	0.250509500504	0.24399386346299998	0.228601455688	0.212115362287	0.198927879333	0.18693763017700002	0.1728515625	0.158251553774	0.14848881959899998	0.147094100714	0.150540336967	0.14992411434699998	0.140144959092
4640	4	5/1/2017	09:01:16	raw	yes	162	92.75	3.67	3.11	4.58	12.35	35	1385	0.563	8.68	12.6	2.4	0.04371786117549999	0.047625586390500005	0.0606694072485	0.08332063257689999	0.109798580408	0.133017629385	0.15208363533	0.169371053576	0.18407358229200002	0.19466717541200002	0.20163084566599998	0.204499572515	0.202932804823	0.198585256934	0.19466817379	0.196347281337	0.20723737776299997	0.225293830037	0.24229958653499997	0.24893596768399998	0.242784902453	0.228061020374	0.21160824596900002	0.19840736687199997	0.18667003512400002	0.172624364495	0.157939359546	0.14829742908500002	0.147125512362	0.150964513421	0.150786086917	0.141208618879
2098	13	31/8/2018	12:17:36	peroxide	no	376	90.4	3.86	3.06	4.55	12.47	38	1607	0.532	8.78	25.1	2.32	0.043366938829422004	0.04716452956199646	0.06026513874530792	0.08230185508728027	0.10765618085861206	0.1302260011434555	0.14905881881713867	0.16591928899288175	0.17967185378074646	0.1895774006843567	0.19586697220802307	0.1983356922864914	0.19662614166736608	0.19223418831825256	0.1887362897396088	0.19001056253910065	0.19987724721431727	0.21732716262340546	0.23403358459472656	0.24080608785152435	0.23481139540672305	0.2202349752187729	0.2044561505317688	0.19188790023326874	0.1804565191268921	0.1668497771024704	0.15267740190029144	0.14330081641674042	0.14235727488994598	0.14605116844177246	0.14547328650951385	0.1360265016555786
119	8	22/8/2016	15:53:47	bicarbonate	no	39	82.72	3.42	3.38	4.74	12.52	38	1369	0.58	9.16	12.0	2.61	0.0478323847055	0.052027374506	0.0656160861254	0.0885287374258	0.115502655506	0.139358893037	0.15923333168	0.176880404353	0.19142986834000006	0.202637299895	0.209997177124	0.212946102023	0.211582303047	0.207244336605	0.203954070807	0.20633007586	0.217628180981	0.23633415997	0.25395607948300003	0.261265456676	0.25508877635	0.239586219192	0.222759604454	0.208964645863	0.196125969291	0.181298643351	0.166215866804	0.156286045909	0.1550629884	0.158785402775	0.15809583663899998	0.147919774055
2685	4	21/12/2016	10:08:30	raw	yes	149	90.16	3.74	3.17	4.64	12.54	53	1373	0.5710000000000001	8.8	12.8	2.43	0.035401687026	0.038731575012199995	0.0522315204144	0.0753337740898	0.102256461978	0.126407504082	0.146082833409	0.162950202823	0.177252575755	0.188004255295	0.195215925574	0.198489785194	0.196897342801	0.19261750578899997	0.189394295216	0.191119402647	0.201563104987	0.219809025526	0.237727344036	0.24470169842199999	0.23782075941599998	0.22276329994199998	0.206590473652	0.19346748292399998	0.181586101651	0.16733542084699998	0.152180701494	0.14202989637900001	0.140746861696	0.144542843103	0.144212916493	0.134835675359
3628	3	23/2/2017	07:52:57	raw	yes	466	92.55	3.52	3.3	4.47	12.3	63	1414	0.523	8.81	13.3	2.6	0.0423174798489	0.045985385775600005	0.0592947155237	0.0821203291416	0.10843589901900001	0.131112873554	0.149577304721	0.166407674551	0.180553331971	0.19089919328699997	0.197988823056	0.201071128249	0.199359863997	0.19506442546799999	0.19216188788400002	0.19421766698399998	0.204415380955	0.221825957298	0.23817931115600002	0.244231954217	0.2383350729940001	0.22466593980799998	0.20882499217999997	0.195601403713	0.18382191658	0.16993336379500001	0.155540287495	0.146045938134	0.14491084218	0.148667618632	0.14852578938	0.139341637492
1823	18	31/8/2018	11:07:05	bicarbonate	no	627	90.65	4.01	3.44	4.47	12.92	34	1563	0.5329999999999999	9.12	9.0	2.61	0.041116178035736084	0.04481369256973266	0.057253539562225335	0.07908377051353455	0.10496421158313753	0.1279560774564743	0.14611026644706726	0.16186751425266266	0.1756371408700943	0.18618492782115936	0.19335977733135226	0.19660906493663788	0.19495004415512085	0.19019202888011927	0.1867342293262481	0.18874119222164154	0.19934788346290588	0.21688765287399286	0.2329723984003067	0.2391829788684845	0.2337121814489365	0.22029604017734528	0.20534418523311607	0.1933918446302414	0.1823807507753372	0.16893388330936432	0.15476620197296145	0.14516018331050873	0.14392682909965515	0.14747633039951324	0.14643262326717374	0.13656604290008545
714	2	22/9/2016	14:08:19	sucrose	no	175	91.02	3.73	3.31	4.73	12.75	43	1356	0.581	9.03	15.8	2.6	0.046974927187	0.0502928942442	0.0634627193213	0.08683836460110002	0.114222973585	0.138322398067	0.15816283226	0.175416663289	0.189785256982	0.200953483582	0.208210512996	0.21100564301	0.209762737155	0.205968156457	0.202766954899	0.204484298825	0.214974552393	0.23293581605	0.249811500311	0.25582036376	0.248887196183	0.233584344387	0.216923668981	0.203896537423	0.192187443376	0.17795085907000002	0.163116618991	0.153397470713	0.152056157589	0.155435994267	0.15472766757	0.14496512710999998
17	18	22/8/2016	13:40:03	peroxide	no	56	94.0	3.39	3.37	4.72	12.45	26	1431	0.5760000000000001	9.12	19.4	2.59	0.049041092395800005	0.052848890423800005	0.06632472574710001	0.089237049222	0.116008475423	0.139920905232	0.159211158752	0.176210999489	0.190952941775	0.202191784978	0.20957711339	0.212949410081	0.212049856782	0.207499116659	0.203474625945	0.205452129245	0.216817289591	0.235948875546	0.254055798054	0.261067837477	0.254345923662	0.23885089159000006	0.221888870001	0.208131298423	0.195542067289	0.180720478296	0.165633201599	0.155705839396	0.154278308153	0.157826691866	0.157347917557	0.14756165444900002
1489	2	25/7/2017	08:55:49	raw	yes	162	96.35	4.2	3.46	4.63	13.27	20	1422	0.5539999999999999	9.45	12.1	2.75	0.0428233742714	0.047210410237300014	0.060198277235	0.0829381942749	0.110568910837	0.135387763381	0.155392348766	0.172753244638	0.187381714582	0.197846606374	0.204845398664	0.208292722702	0.207052603364	0.202812865376	0.19953404367	0.201756134629	0.212888047099	0.231429681182	0.249538972974	0.257133334875	0.251002669334	0.236272931099	0.220138147473	0.207404628396	0.196174353361	0.182119116187	0.167010098696	0.157117560506	0.156118229032	0.159883588552	0.15874928236	0.148117080331
3101	7	11/4/2017	08:36:42	raw	yes	169	84.52	3.48	3.56	4.5	12.57	40	1287	0.528	9.1	44.4	2.75	0.042410135269200004	0.045987844467199994	0.0589982271194	0.0814733803272	0.107894197106	0.13151717185999998	0.150974720716	0.16740334034	0.18074470758400002	0.19137176871300002	0.19864183664299997	0.20204551518	0.201246127486	0.19712767004999998	0.193626433611	0.195483520627	0.206046819687	0.224090054631	0.241035923362	0.247355386615	0.241236895323	0.226907029748	0.210995316505	0.198312669992	0.18690957129	0.172992557287	0.15810739994	0.14829492569	0.14735965430700002	0.15088334679600002	0.15015217661900002	0.140836000443
870	1	28/9/2016	13:56:02	raw	yes	24	80.7	3.5	3.32	4.61	12.41	44	1360	0.5670000000000001	8.92	14.8	2.62	0.0414144545794	0.0451854169369	0.0587922334671	0.082387432456	0.109531909227	0.132741495967	0.151263177395	0.16799196600900002	0.182117044926	0.192626029253	0.199711635709	0.202896460891	0.201992511749	0.197886556387	0.194031372666	0.195443496108	0.206185236573	0.22509393096	0.242372497916	0.248565211892	0.24226693809	0.227327793837	0.210952401161	0.197845339775	0.185782149434	0.17143458128	0.15689021349	0.147569045424	0.146619021893	0.150128290057	0.149182707071	0.139432072639
3189	3	21/6/2017	09:50:13	raw	yes	434	85.88	3.75	3.33	4.49	12.6	25	1434	0.532	9.12	15.8	2.6	0.0406233221292	0.0440055131912	0.0568948984146	0.0801678150892	0.10737168788899999	0.130505234003	0.149398416281	0.166602507234	0.18075884878600001	0.191196128726	0.19834923744199998	0.20124933123599997	0.199551746249	0.194984674454	0.19153991341600002	0.193625986576	0.204180061817	0.22229793667800002	0.23949290812	0.24597223103	0.239902958274	0.22561475634599998	0.209847435355	0.19693106412900002	0.18516205251200002	0.17143335938499998	0.156668186188	0.146512821317	0.145494103432	0.149611830711	0.149332046509	0.139854550362
1116	12	6/10/2016	13:55:12	peroxide	no	78	92.68	3.6	3.39	4.56	12.52	43	1387	0.565	8.95	20.0	2.65	0.036832138896	0.0406368225813	0.0530504882336	0.07512663304810001	0.102280497551	0.12622030079399998	0.145041421056	0.161462470889	0.17513729631900002	0.185330018401	0.192806854844	0.196157455444	0.194438844919	0.190027937293	0.186589032412	0.188440427184	0.19933784008	0.217872172594	0.235066309571	0.241334289312	0.234947860241	0.220400333405	0.203973144293	0.190418943763	0.17865900695300002	0.164836555719	0.150080904365	0.140278980136	0.139163717628	0.142630323768	0.141800254583	0.132302939892
2662	4	29/3/2017	08:08:20	raw	yes	231	91.01	3.46	3.37	4.48	12.32	46	1377	0.526	9.1	13.3	2.65	0.0429292619228	0.0467085540295	0.059698551893199996	0.0822207927704	0.108639270067	0.13177023828	0.15051843226	0.167349547148	0.181516259909	0.19167259335499998	0.198541581631	0.201825976372	0.200444757938	0.19607481360399998	0.19273257255600001	0.19477632641800002	0.205641791224	0.22396560013300001	0.241233661771	0.247938215733	0.24172906577599998	0.226890787482	0.21076032519299998	0.197926983237	0.186078980565	0.17214903235399998	0.15774407982799998	0.148169860244	0.147073432803	0.150612652302	0.149950757623	0.140569403768
1077	4	5/10/2016	14:20:41	sucrose	no	85	91.07	3.47	3.37	5.12	12.9	57	1586	0.618	9.51	15.2	2.65	0.0765195637941	0.07729326188560001	0.08764789998530001	0.10925874114	0.135584741831	0.15865203738199998	0.177818983793	0.195388302207	0.211153820157	0.223795950413	0.233541950583	0.240199744701	0.242881834507	0.242124706507	0.239717796445	0.239908576012	0.247696727514	0.262589395046	0.276287853718	0.27956572175	0.270066529512	0.25111413002	0.230219632387	0.214334964752	0.20220912993	0.189280897379	0.176174223423	0.16787722706799998	0.167345926166	0.170747369528	0.16984796524	0.160271793604
4279	6	24/8/2016	08:04:53	raw	yes	466	88.21	3.68	3.23	4.55	12.44	49	1421	0.561	8.78	8.8	2.49	0.0404811948538	0.044371619820600006	0.0573787689209	0.080149024725	0.107082396746	0.130515888333	0.14923249185100002	0.165814086795	0.180164992809	0.190851062536	0.198132351041	0.20130071044	0.199511036277	0.19464360177499998	0.19070722162700002	0.192895710468	0.204157292843	0.221924841404	0.238382577896	0.244627043605	0.23823973536499998	0.223399415612	0.207344532013	0.195164263248	0.183935701847	0.169878825545	0.155177488923	0.145657613873	0.144912481308	0.14861151576	0.147888615727	0.138195291162
1385	11	13/8/2018	14:52:50	peroxide	no	249	90.17	4.11	3.32	4.69	13.09	27	1142	0.551	9.29	14.5	2.65	0.0390624552965	0.043053239584	0.0563261657953	0.0788996368647	0.105386912823	0.12930104136499998	0.14878742396800002	0.16524465382099998	0.179182693362	0.189769417048	0.196626186371	0.199878811836	0.198897838593	0.194602161646	0.191073328257	0.192992061377	0.203951612115	0.222370639443	0.2395478338	0.246763378382	0.240855783224	0.225835502148	0.209773033857	0.19698575139	0.185375198722	0.1716209203	0.156978562474	0.147464618087	0.146851062775	0.150496423244	0.149424538016	0.13933545350999998
2646	3	18/2/2016	14:36:13	raw	yes	440	95.27	3.75	3.18	4.38	12.29	28	1823	0.509	8.47	13.2	2.49	0.0393575578928	0.0431032180786	0.0559962242842	0.0774765461683	0.102566003799	0.124624952674	0.142463833094	0.158686205745	0.17255671322299998	0.182699531317	0.18954288959499999	0.192534163594	0.190970748663	0.186754792929	0.183632180095	0.1852710247040001	0.19481575489	0.21162645518800002	0.228166937828	0.23467066883999999	0.22863526642299997	0.21504057943799998	0.20027539134	0.18821261823199997	0.177039459348	0.163459271193	0.149250283837	0.140009611845	0.139055296779	0.14265798032299998	0.142179787159	0.133154034615
3796	3	2/2/2017	08:07:39	raw	yes	152	81.45	3.17	3.14	4.59	11.84	45	1315	0.527	8.77	15.0	2.45	0.0462294369936	0.050296664238	0.06323577463630001	0.085557192564	0.112025558949	0.135453343391	0.15492805838600002	0.172274574637	0.18661586940299998	0.19719783961800005	0.204097375274	0.207282960415	0.206121504307	0.20133990049400002	0.197045043111	0.198928654194	0.210383087397	0.229084521532	0.246144294739	0.25262144208	0.246336847544	0.23114800453200002	0.21435587108100002	0.200704425573	0.18845321237999998	0.174000665545	0.158994227648	0.149231955409	0.148024231195	0.151708558202	0.151342615485	0.142162442207
998	4	4/10/2016	14:09:49	sucrose	no	83	93.06	3.49	3.36	5.12	12.91	51	1563	0.618	9.5	15.6	2.66	0.079070314765	0.0794936567545	0.0902507454157	0.111880928278	0.137446150184	0.159907966852	0.178888648748	0.197057977319	0.212959811091	0.225383520126	0.235491037369	0.242191135883	0.244752198458	0.244311586022	0.242230847478	0.242443040013	0.250367969275	0.265097081661	0.278269678354	0.281370788813	0.271672666073	0.252791166306	0.232028156519	0.215995356441	0.203865617514	0.190987929702	0.177762106061	0.169334590435	0.169038712978	0.172706544399	0.171786770225	0.162184625864
3384	3	26/2/2016	11:35:50	raw	yes	688	98.54	3.42	3.15	4.31	11.89	33	1636	0.5	8.35	12.8	2.44	0.0409278273582	0.0445521324873	0.0568595677614	0.0781385153532	0.10290884971599999	0.124685913324	0.142780542374	0.158927947283	0.172410070896	0.18210850656	0.18832819163800002	0.191301107407	0.190271794796	0.18610838055599999	0.18252323567899997	0.18423311412300009	0.19400580227400002	0.21042673289799999	0.226527392864	0.233021855354	0.227188810706	0.213381588459	0.19826079905000002	0.18630908429600002	0.175578266382	0.162181898952	0.147843211889	0.138565227389	0.137652397156	0.141451299191	0.141265794635	0.13231870532
1420	14	15/8/2018	08:49:37	formaldehyde	no	282	86.97	4.11	3.33	4.69	13.1	33	1162	0.551	9.29	15.7	2.65	0.0430197566748	0.046444401145	0.0594342648983	0.0821526944637	0.109153196216	0.13285677135	0.151799246669	0.169044435024	0.18396763503600005	0.194317758083	0.200350686908	0.202976763248	0.201745510101	0.197743982077	0.194979459047	0.197416126728	0.20820748806	0.226324692369	0.243251740932	0.249877259135	0.244104117155	0.229606553912	0.213328614831	0.200301676989	0.188458070159	0.174503415823	0.16002768278100002	0.150376692414	0.149415463209	0.15310737490700002	0.152165323496	0.142164632678
4358	3	29/4/2016	08:28:12	raw	yes	522	88.6	3.63	3.36	4.24	12.24	37	1584	0.502	8.56	10.6	2.59	0.037307903170599996	0.0412360429764	0.053578540682800005	0.0747080296278	0.09966564178470001	0.121470183134	0.138984277844	0.154461026192	0.168053805828	0.178388804197	0.18519744277	0.18838021159200002	0.18693707883400001	0.182521432638	0.179249659181	0.18133692443399999	0.191438093781	0.208540484309	0.225023075938	0.231121510267	0.225062176585	0.211802870035	0.19733947515500005	0.18535073101500002	0.17460349202199998	0.161788552999	0.147699892521	0.138182044029	0.13724425435100002	0.14101450145199998	0.14059779048	0.131530031562
1182	10	7/8/2018	15:26:14	bicarbonate	no	210	86.91	3.71	3.65	4.8	13.12	13	1161	0.56	9.8	14.5	2.88	0.0476111471653	0.0516951084137	0.0654177069664	0.0886786729097	0.115757793188	0.139552384615	0.158847898245	0.17584849894	0.19053401053	0.201716199517	0.208958879113	0.21176764369000006	0.210123613477	0.206203937531	0.203246086836	0.205286204815	0.216124355793	0.234311625361	0.251771479845	0.258956760168	0.25296542048500004	0.238442882895	0.222008496523	0.208654329181	0.197030901909	0.182982519269	0.168035566807	0.157859534025	0.15616479515999998	0.159420952201	0.158351823688	0.148122191429
2488	3	31/8/2018	10:34:26	sucrose	no	402	88.62	4.13	3.48	5.25	13.78	106	1793	0.606	10.01	15.1	2.72	0.07163457572460175	0.07346133887767793	0.08486109972000122	0.1068710833787918	0.1330021172761917	0.15634843707084656	0.17648884654045105	0.19462615251541127	0.2100317031145096	0.2224998623132705	0.2325887531042099	0.2395733594894409	0.2419930696487427	0.2403933256864548	0.2378623783588409	0.2384374886751175	0.2468576580286026	0.2628548443317413	0.2769562005996704	0.279842734336853	0.2701619565486908	0.25147220492362976	0.23106929659843445	0.21551403403282168	0.20347999036312106	0.19076506793499	0.17773035168647766	0.16916373372077942	0.16868482530117035	0.1722596138715744	0.17110125720500946	0.16102160513401031
4192	5	25/10/2016	08:36:19	raw	yes	438	74.64	3.43	3.17	4.54	12.15	49	1410	0.555	8.68	14.8	2.45	0.0437050461769	0.0473153293133	0.060142129659699985	0.0833891481161	0.110608235002	0.133484303951	0.151563167572	0.168123453856	0.182368531823	0.192800149322	0.199773281813	0.20288011431699998	0.201373651624	0.197001218796	0.193433761597	0.194687351584	0.204752162099	0.22298018634300001	0.240235388279	0.24649338424199999	0.239936098456	0.22513152658900001	0.209210082889	0.196267306805	0.184030562639	0.16990981996100002	0.155415683985	0.145502015948	0.144318237901	0.148427888751	0.14828902482999998	0.138912588358
3461	10	5/5/2016	08:48:10	raw	yes	481	93.14	3.63	3.27	4.26	12.17	35	1502	0.503	8.48	10.8	2.53	0.0375910997391	0.0413859933615	0.054310351610199994	0.0760257393122	0.10061202943299999	0.122230798006	0.140581130981	0.156715586782	0.169769272208	0.17953950166700006	0.186204716563	0.188941285014	0.18771755695300002	0.184327676892	0.181518852711	0.183131873608	0.192890942097	0.209834173322	0.22578924894299998	0.232174605131	0.22700779140000002	0.213640660048	0.198678985238	0.186664566398	0.175637036562	0.162555128336	0.148980870843	0.140024006367	0.139068096876	0.142347380519	0.14169698953600002	0.13268481195
3973	1	19/6/2017	08:47:05	raw	yes	366	84.66	3.42	3.45	4.54	12.42	20	1337	0.536	9.33	15.2	2.72	0.043063312768900006	0.0470921993256	0.059893772006000004	0.0826063752174	0.109764799476	0.133601814508	0.152155920863	0.168486610055	0.18314547836800002	0.19425196945700002	0.20099230110599997	0.203885301948	0.202875062823	0.19838590920000002	0.194589436054	0.19700843095800002	0.20854951441300001	0.22700913250399998	0.24394959211300002	0.250837355852	0.24515178799600001	0.23021416366099998	0.213174059987	0.19953310489700002	0.187850311399	0.174035400152	0.159152567387	0.14915136992900002	0.14800269901799998	0.151463449001	0.150689020753	0.141301959753
883	14	28/9/2016	13:57:59	formaldehyde	no	34	84.09	3.54	3.33	4.6	12.46	54	1347	0.5670000000000001	8.93	16.0	2.6	0.042223200202	0.0463781654835	0.0594257861376	0.082413867116	0.109520956874	0.133067414165	0.151941969991	0.16866914928	0.183112815022	0.193831399083	0.200537055731	0.203238353133	0.201922655106	0.197779208422	0.194699451327	0.197145313025	0.207814514637	0.225991025567	0.243377029896	0.250070273876	0.243776753545	0.228734537959	0.2122284621	0.1988645643	0.186768040061	0.172652930021	0.157879948616	0.14813590049699998	0.147066637874	0.150631159544	0.149974137545	0.140196621418
1977	12	31/8/2018	11:44:38	formaldehyde	no	516	88.47	3.58	3.31	4.69	12.55	83	1446	0.545	9.21	13.0	2.54	0.04360805451869965	0.04751968383789063	0.060360655188560486	0.0834803581237793	0.11087843775749208	0.1345236599445343	0.1540910005569458	0.17150692641735074	0.1855318546295166	0.1956973820924759	0.20251214504241946	0.20526383817195887	0.20323017239570607	0.1985194385051728	0.1952117085456848	0.19698211550712585	0.20699700713157654	0.22451893985271454	0.2412053644657135	0.2476801574230194	0.2414547353982925	0.2265689373016357	0.21019041538238525	0.19688722491264346	0.18482311069965365	0.17072317004203796	0.15621882677078247	0.14660954475402832	0.14530271291732788	0.14904779195785522	0.14869286119937894	0.13897991180419922
2055	10	31/8/2018	12:13:53	peroxide	no	621	93.92	3.83	3.36	4.62	12.77	46	1716	0.5429999999999999	9.19	25.7	2.55	0.04443486034870149	0.047722414135932915	0.06049640476703644	0.08341322839260101	0.1099126935005188	0.13274562358856198	0.1512962281703949	0.16807477176189425	0.18250153958797447	0.1933601349592209	0.2004278004169464	0.20268267393112185	0.20078785717487327	0.19669771194458008	0.1933738887310028	0.19521524012088776	0.2055554986000061	0.22315269708633426	0.2401011437177658	0.24703052639961245	0.2411464899778366	0.22661419212818146	0.2102273404598236	0.19690938293933868	0.18543224036693573	0.17191782593727112	0.1574046015739441	0.14779740571975708	0.1466965526342392	0.15016791224479675	0.14963899552822113	0.1401900351047516
1432	10	15/8/2018	08:52:09	bicarbonate	no	282	89.13	4.17	3.36	4.71	13.21	12	1088	0.555	9.36	9.6	2.63	0.045498073101000014	0.049358934164	0.0616452693939	0.08367413282389999	0.110453292727	0.133879065514	0.152392193675	0.169174671173	0.184001475573	0.195095822215	0.20225520432	0.205433681607	0.20390802621800005	0.199454173446	0.196605190635	0.199091941118	0.209701269865	0.227633222938	0.244787931442	0.25194901228	0.246471121907	0.231971696019	0.215783506632	0.20320174098	0.191867589951	0.17760880291499995	0.162735238671	0.153083533049	0.151582583785	0.154684558511	0.153827637434	0.143771827221
3084	2	21/6/2017	09:50:04	raw	yes	406	84.46	3.74	3.33	4.49	12.59	27	1442	0.532	9.13	16.8	2.61	0.040732458233800006	0.0444944649935	0.0578724741936	0.0809243619442	0.107563555241	0.131491154432	0.150948479772	0.167127266526	0.180783346295	0.191642045975	0.198931276798	0.201986908913	0.200296834111	0.19564396142999999	0.192132055759	0.193889796734	0.20439362525899998	0.222545191646	0.23981541395199998	0.246719509363	0.24067005515099998	0.226168647408	0.210289806128	0.197107687593	0.185102745891	0.171035796404	0.156237244606	0.146721124649	0.146019279957	0.149887725711	0.149426624179	0.140071287751
1266	14	9/8/2018	14:17:02	formaldehyde	no	247	84.91	3.71	3.6	4.73	13.0	29	1190	0.555	9.66	21.3	2.86	0.0448249131441	0.048869535327	0.0618961453438	0.08441741764550001	0.111418947577	0.135504677892	0.154851004481	0.17214654386	0.186512306333	0.197089627385	0.204531237483	0.207838743925	0.20644287765	0.20237351954	0.199209213257	0.200966015458	0.211595997214	0.230217501521	0.247770473361	0.254535138607	0.248277679086	0.233225241303	0.216665029526	0.203288853168	0.191148892045	0.177044302225	0.16244603693499998	0.1526286304	0.151381507516	0.155081108212	0.154482498765	0.144652456045
3422	10	10/3/2017	09:53:59	raw	yes	322	95.47	3.29	3.24	4.44	11.96	53	1288	0.516	8.71	14.8	2.58	0.045028790831599996	0.0485978126526	0.0606999248266	0.0828823745251	0.109580919147	0.13276976347	0.151061445475	0.167010545731	0.18079912662500008	0.19159296155000002	0.198891505599	0.202182382345	0.200505584478	0.19561201334000008	0.19236959517000002	0.19455413520300002	0.20530380308600002	0.223458632827	0.23994578421100002	0.24586226046100002	0.239788889885	0.22581253945799998	0.210251525044	0.197258800268	0.185515835881	0.17175045609499998	0.15718473494100002	0.14780883491	0.146781027317	0.149962231517	0.149407714605	0.140429526567
1009	15	4/10/2016	14:11:27	formaldehyde	no	82	92.09	3.58	3.4	4.6	12.56	49	1291	0.568	9.0	17.1	2.66	0.0469826757908	0.051040261983900014	0.064015135169	0.0862684100866	0.112968459725	0.137074992061	0.157040402293	0.17408028245	0.188111573458	0.198856130242	0.205920547247	0.208641961217	0.20664678514	0.202187910676	0.199367702007	0.20178219676	0.212535738945	0.230847716331	0.248053118587	0.25430667400400003	0.247697100043	0.232613801956	0.216231718659	0.203210249543	0.191219747066	0.17685961723299998	0.16191668808499998	0.15228088200099998	0.15157392621	0.155188962817	0.154292479157	0.144899562001
3163	5	30/3/2016	09:29:27	raw	yes	368	91.48	3.36	3.27	4.32	11.94	39	1567	0.503	8.53	18.3	2.55	0.0372740477324	0.0413347184658	0.0538136512041	0.0748956203461	0.10062685608899999	0.123136296868	0.140009686351	0.15564282238500002	0.17000700533399998	0.180233642459	0.18653251230700002	0.18956401944200002	0.188492387533	0.184006616473	0.18035632371899998	0.182361334562	0.19275107979800002	0.209907054901	0.22562329471099998	0.231480166316	0.22612276673300002	0.212872311473	0.197608023882	0.185016185045	0.17382861673799999	0.16082456707999998	0.146825581789	0.13717062771299998	0.135990828276	0.139555037022	0.13940367102600001	0.13102886080700002
2945	3	29/9/2016	10:18:09	raw	yes	115	86.29	3.76	3.44	4.61	12.79	46	1397	0.573	9.05	15.7	2.69	0.0442982763052	0.0474992692471	0.060725405812300015	0.08449141681189999	0.111621767282	0.135307118297	0.1547588557	0.171475067735	0.185487940907	0.196538835764	0.203953757882	0.20686216652399997	0.205567047	0.201136991382	0.197454169393	0.199950531125	0.211106032133	0.22936281561900002	0.246951401234	0.254175692797	0.24812634289299998	0.233291119337	0.21717049181499998	0.20400610566100005	0.19195471704	0.177871316671	0.163287341595	0.153717666864	0.15242840349700001	0.155672550201	0.15503498911900002	0.145380079746
4329	5	12/12/2017	10:40:30	raw	yes	244	88.35	3.58	3.33	4.66	12.59	22	1392	0.5479999999999999	9.37	28.5	2.58	0.0439091622829	0.0479056537151	0.0615436881781	0.08525569736960001	0.11281748115999995	0.13708384335	0.157186731696	0.17463101446600002	0.18957300484200001	0.20101365447	0.20790179073800005	0.210030838847	0.207530602813	0.20308516919599998	0.20039780437899998	0.202731966972	0.213753283024	0.23257733881499998	0.25050944089899996	0.25781211257	0.251505613327	0.235772415996	0.218518003821	0.20502296090100008	0.193111807108	0.17855820059799998	0.16283176839400001	0.152339413762	0.151178210974	0.155298367143	0.155316099524	0.145852729678
3718	5	29/9/2016	08:24:02	raw	yes	187	87.07	3.7	3.48	4.48	12.65	34	1422	0.5589999999999999	8.95	15.6	2.72	0.048348397016500004	0.0516792684793	0.0640874356031	0.0867090523243	0.113670915365	0.137182503939	0.15606971085100002	0.17253270745299998	0.18655472993900002	0.197167441249	0.20381128788	0.206728816032	0.20552228391199998	0.201062679291	0.19770385325	0.19997482001800002	0.21081988513500002	0.22892646491500002	0.246101677418	0.253102838993	0.246898263693	0.232025578618	0.216400027275	0.204116076231	0.192787826061	0.178995549679	0.164368078113	0.154729351401	0.153611198068	0.156908497214	0.15604385733599999	0.146421849728
3946	7	15/12/2017	08:31:07	raw	yes	250	87.85	3.62	3.33	4.67	12.58	15	1408	0.5479999999999999	9.36	28.7	2.59	0.0361373126507	0.0397402644157	0.0530579090118	0.076524451375	0.104301139712	0.12854756414899998	0.14806728065	0.165674611926	0.18048341572299997	0.191704615951	0.199054092169	0.202157586813	0.200734838843	0.195949316025	0.192513331771	0.194429636002	0.205016359687	0.224243015051	0.242733955383	0.249757394195	0.24301218986499998	0.22726747393599997	0.21014901995700005	0.196127340198	0.183296039701	0.16852553188799999	0.153309598565	0.143142685294	0.141766488552	0.14604985714000002	0.14648151397700002	0.136954888701
3582	5	9/9/2016	15:07:20	raw	yes	441	96.72	3.82	3.38	4.51	12.71	43	1367	0.563	8.88	13.1	2.65	0.03986518085	0.043849840760199994	0.0571321696043	0.07964372634889999	0.106063514948	0.128977254033	0.14740154147099999	0.164142295718	0.178325474262	0.188680410385	0.196019783616	0.19942295551300002	0.19764195382599997	0.193039685488	0.189790919423	0.192249849439	0.20368181169	0.22207854688200002	0.238870888948	0.245131522417	0.23884698748599997	0.224499210715	0.209242358804	0.197053074837	0.18533368408700002	0.17138919234299999	0.15716932714	0.147722184658	0.146522432566	0.14996139705199998	0.149007201195	0.139042451978
3920	6	21/1/2016	09:27:09	raw	yes	845	79.24	3.29	3.2	4.45	12.25	41	1744	0.483	8.83	10.6	2.39	0.0425045490265	0.0460076928139	0.0589715540409	0.08107255399230001	0.107345730066	0.130803212523	0.148745626211	0.16415420174599998	0.17789247632	0.18822008371399998	0.19544686377	0.198845863342	0.197147920728	0.192713215947	0.189492031932	0.19129601120900008	0.20159851014600005	0.218766823411	0.23471969366099998	0.240956991911	0.23498751223099998	0.221220329404	0.20576813817	0.192818596959	0.181281432509	0.167703554034	0.153427153826	0.14389313757400002	0.14285357296499998	0.146422162652	0.145879164338	0.136919170618
1625	6	29/9/2016	10:18:36	raw	yes	138	87.57	3.75	3.44	4.61	12.79	53	1405	0.573	9.06	14.0	2.67	0.0438531339169	0.0473406165838	0.0609784275293	0.08422014117239998	0.11143052578	0.135265633464	0.154217287898	0.171222865582	0.185635820031	0.196476429701	0.203891858459	0.206795275211	0.205263480544	0.201110213995	0.197813093662	0.199878156185	0.210754707456	0.229339301586	0.246832385659	0.253576338291	0.247477829456	0.23284769058200006	0.216998174787	0.204717770219	0.193138480186	0.178622990847	0.163501143456	0.153387933969	0.152034193277	0.155714198947	0.155220702291	0.14553351700300002
3071	3	3/10/2017	08:29:00	raw	yes	154	87.46	3.4	3.24	4.68	12.28	20	1298	0.544	9.25	10.1	2.49	0.04733322560790002	0.05129601061340002	0.0651179552078	0.08833409845830001	0.115647464991	0.14003783464400002	0.159591764212	0.176832348108	0.19155003130399997	0.202437996864	0.209577158093	0.212810724974	0.211583390832	0.207159295678	0.203696146607	0.205844178796	0.217036738992	0.235781669617	0.253704607487	0.261186003685	0.254669815302	0.23873086273699998	0.221456378698	0.20767061412300009	0.195186808705	0.180270001292	0.1648401618	0.154621496797	0.153245136142	0.157124683261	0.156714349985	0.14702431857599998
4705	1	8/1/2016	09:33:08	raw	yes	438	91.36	3.31	3.28	4.58	12.18	40	1661	0.517	8.84	10.7	2.55	0.042634382844	0.046573802828800005	0.059296444058400004	0.0811602771282	0.107180014253	0.130634501576	0.14974112808700002	0.166131272912	0.18009866774099995	0.190984100103	0.19788266718400002	0.200261339545	0.198478132486	0.194165498018	0.190696358681	0.19241702556600002	0.20266698300799998	0.220024392009	0.236379340291	0.242236465216	0.235852584243	0.22218914329999997	0.206741213799	0.193400532007	0.18135449290300001	0.167502820492	0.153115466237	0.14363934099700001	0.142536953092	0.146324262023	0.14609913528	0.136802136898
235	16	5/9/2016	14:12:27	formaldehyde	no	22	97.92	3.34	3.39	4.63	12.3	56	1332	0.5670000000000001	9.04	18.3	2.64	0.0441722869873	0.0483755618334	0.062029674649199985	0.0851294249296	0.111716717482	0.135278984904	0.154828712344	0.171586051583	0.185955703259	0.197308123112	0.204295173287	0.206740602851	0.205212056637	0.20080168545200006	0.197167783976	0.199547573924	0.210985288024	0.229767918587	0.247573167086	0.254234671593	0.247463539243	0.232034102082	0.214937880635	0.200981840491	0.188547849655	0.17422139644600002	0.159425675869	0.149578899145	0.14821395278	0.151532679796	0.150893390179	0.141910582781
626	10	20/9/2016	14:53:10	bicarbonate	no	173	92.52	3.88	3.33	4.69	12.89	13	1220	0.58	9.01	12.0	2.57	0.045814901590300015	0.0499829500914	0.06401515007019999	0.0864650309086	0.112889245152	0.13715867698200002	0.157057374716	0.174186497927	0.188443809748	0.199111253023	0.20597499609	0.209028244019	0.207813888788	0.203459188342	0.19992518425	0.201862215996	0.212833017111	0.231240332127	0.248329401016	0.254618883133	0.248033598065	0.233128026128	0.217059716582	0.20433023572	0.192801341414	0.17893512547	0.164119243622	0.154240861535	0.153026506305	0.156240969896	0.155005007982	0.144670337439
1816	11	31/8/2018	11:06:02	bicarbonate	no	423	88.72	3.47	3.42	4.56	12.44	26	1523	0.5329999999999999	9.2	5.0	2.61	0.04308335483074188	0.04724113643169403	0.060382962226867676	0.08261038362979889	0.10844244062900543	0.13134700059890747	0.1503576636314392	0.16647537052631378	0.17965592443943024	0.19020043313503265	0.19755084812641144	0.20082207024097445	0.19923381507396687	0.1944958865642548	0.19076178967952728	0.19249175488948825	0.20315420627593994	0.2208805829286576	0.23709213733673096	0.2428542375564575	0.2365954667329788	0.22277411818504333	0.2072778344154358	0.1945159137248993	0.18315503001213074	0.16932903230190274	0.15461137890815735	0.1450355350971222	0.1440497189760208	0.1476227194070816	0.14689069986343384	0.13752342760562894
2776	4	18/3/2016	11:09:51	raw	yes	509	92.61	3.56	3.26	4.32	12.13	35	1624	0.505	8.52	14.1	2.53	0.03940962255	0.043189018964800006	0.055407255888	0.07669180631639999	0.102479487658	0.125279948115	0.143394172192	0.159074008465	0.172263488173	0.18230137229	0.18919424712699998	0.192181751132	0.190819725394	0.187030777335	0.18420691788199997	0.185709729791	0.195341020823	0.212664365768	0.22904111445	0.235344186425	0.229467198253	0.21568085253199998	0.20085322856899998	0.188976943493	0.177906557918	0.164522200823	0.150576218963	0.141461104155	0.140434280038	0.143898189068	0.143501758575	0.13451872765999998
735	8	22/9/2016	14:05:12	bicarbonate	no	168	94.03	3.9	3.32	4.68	12.89	50	1269	0.579	8.99	14.9	2.58	0.0451376736164	0.048684194684	0.0620450377464	0.0853611379862	0.11295107007	0.137231633067	0.156484663486	0.17349445819899995	0.187889069319	0.19843877852000005	0.205489203334	0.20866933465	0.207252159715	0.202713400126	0.19917319715	0.201388120651	0.21272829175	0.231577247381	0.248670548201	0.254875481129	0.248800471425	0.23415286839	0.21772794425500006	0.204538747668	0.192854657769	0.178757682443	0.16364364326	0.153591483831	0.152336284518	0.155835136771	0.154968455434	0.144767388701
1954	9	31/8/2018	11:40:55	formaldehyde	no	198	86.59	3.5	3.11	4.8	12.36	68	1422	0.551	9.11	11.6	2.39	0.045407876372337334	0.04937666654586792	0.06298321485519409	0.08653762936592102	0.1138330101966858	0.13825421035289764	0.158229261636734	0.17546473443508148	0.1901070475578308	0.2004079818725586	0.20656657218933105	0.20934918522834767	0.20738473534584045	0.20219118893146515	0.19852985441684728	0.20013977587223053	0.2101351767778397	0.2275397032499313	0.2442003488540649	0.2506075501441956	0.24371738731861115	0.2280288636684417	0.21137581765651706	0.1982942223548889	0.186216801404953	0.17183515429496765	0.1569460928440094	0.1471155732870102	0.14616946876049042	0.15020057559013367	0.15001997351646426	0.1405864953994751
2575	10	31/8/2018	10:46:18	sucrose	no	552	89.74	3.63	3.23	5.07	12.84	90	1730	0.58	9.53	8.8	2.51	0.07450652122497559	0.07454903423786162	0.08428318798542023	0.1058664172887802	0.13173310458660126	0.15385647118091586	0.1719598025083542	0.1894286274909973	0.2052299678325653	0.2175598889589309	0.2272883802652359	0.2341756075620651	0.2369462698698044	0.2360849231481552	0.233384981751442	0.2329408973455429	0.24007393419742584	0.25402146577835083	0.2667460143566132	0.2698449194431305	0.26036447286605835	0.2416771948337555	0.2216757982969284	0.2064024955034256	0.1945766657590866	0.18260778486728668	0.17074324190616608	0.1629951149225235	0.16258859634399414	0.16603976488113406	0.1649942398071289	0.15547126531600952
1687	2	31/8/2018	11:24:32	bicarbonate	no	1524	94.85	3.18	3.22	4.53	11.93	15	1464	0.523	8.93	1.7	2.42	0.04526279866695404	0.049242570996284485	0.061589986085891724	0.08336137235164642	0.10896287858486177	0.13127295672893524	0.15010783076286316	0.1666206419467926	0.17996075749397278	0.18976914882659912	0.1962970346212387	0.19937913119792933	0.1979827731847763	0.193196564912796	0.18953074514865875	0.1916014403104782	0.2017548531293869	0.21836191415786746	0.23415058851242065	0.2405967265367508	0.23483553528785706	0.220749706029892	0.20517845451831807	0.19202721118927	0.1799258440732956	0.16620369255542755	0.15198896825313568	0.14228323101997375	0.14062657952308655	0.14384041726589206	0.14349862933158875	0.13474178314208984
715	3	22/9/2016	14:08:28	sucrose	no	169	92.64	3.71	3.29	4.95	12.93	49	1458	0.603	9.25	15.6	2.59	0.059805840253800015	0.06192965805530001	0.0737204402685	0.0967662781477	0.124569013715	0.148482874036	0.167411088943	0.18469043076	0.199949547648	0.211653500795	0.220082819462	0.225260853767	0.226062804461	0.222902774811	0.219565927982	0.221002593637	0.230550572276	0.246866837144	0.26181936264	0.266399472952	0.25844550132800004	0.241590991616	0.222935646772	0.208417281508	0.196674257517	0.183312162757	0.16920992732	0.160042285919	0.159207701683	0.162520781159	0.161457628012	0.151716068387
25	7	22/8/2016	15:57:44	starch	no	131	91.56	3.44	3.38	4.85	12.63	59	1416	0.59	9.27	0.2	2.58	0.061598375439599985	0.0655077695847	0.0783692896366	0.101103037596	0.12845051288599998	0.152329131961	0.171529486775	0.188936620951	0.203558638692	0.214063584805	0.221078127623	0.223851293325	0.221596568823	0.216238379478	0.212057217956	0.213584154844	0.224087119102	0.242774158716	0.261554867029	0.269453048706	0.263092964888	0.247346237302	0.229551225901	0.214749708772	0.201409965754	0.186535298824	0.171509131789	0.16136799752699998	0.159752190113	0.162894517183	0.161974981427	0.152177274227
1256	14	8/8/2018	14:51:54	formaldehyde	no	219	83.2	3.73	3.58	4.75	13.02	33	1190	0.557	9.67	18.4	2.87	0.0419330000877	0.045690611004800014	0.0594444423914	0.0826994925737	0.10992012918	0.134032949805	0.15367603302000002	0.170784205198	0.184928938746	0.195447713137	0.202951461077	0.20635868609	0.204587265849	0.200199529529	0.197235271335	0.199301421642	0.209786206484	0.228244319558	0.24597337842	0.252861917019	0.246916487813	0.232133120298	0.215566202998	0.202406927943	0.190491363406	0.176243543625	0.161434710026	0.15177991986300002	0.150788843632	0.15425106883	0.153294503689	0.143445968628
1905	20	31/8/2018	12:05:36	formaldehyde	no	223	88.34	3.87	3.28	4.76	12.9	81	1631	0.555	9.26	13.6	2.51	0.04303157329559326	0.04729434847831726	0.06105312705039977	0.08478008210659027	0.11188870668411256	0.13545770943164825	0.15525104105472565	0.1731938272714615	0.18758641183376312	0.19797275960445404	0.20471423864364624	0.20716702938079834	0.20551645755767825	0.20100070536136627	0.19727414846420288	0.19916561245918274	0.20993779599666595	0.2278292924165725	0.2446693331003189	0.2510809600353241	0.24447791278362274	0.2294457256793976	0.2129296064376831	0.19959227740764607	0.18800950050354004	0.1742551624774933	0.15916797518730166	0.1489306092262268	0.14781300723552704	0.15183646976947784	0.15144595503807068	0.14179393649101255
3599	2	7/2/2017	08:25:46	raw	yes	174	95.89	3.15	3.14	4.61	11.84	48	1349	0.529	8.79	16.3	2.46	0.0456160902977	0.0499195605516	0.0636694729328	0.0865617245436	0.113264530897	0.136648014188	0.155876040459	0.17293450236299998	0.18702436983600002	0.19727998971900002	0.204219520092	0.207556292415	0.206213846803	0.201512202621	0.198049560189	0.200471833348	0.21161633729899998	0.229942336679	0.246756106615	0.25281998515099996	0.246158570051	0.23103295266600002	0.214130163193	0.20036700367899998	0.188077092171	0.173401236534	0.158293530345	0.148533374071	0.147219017148	0.150582134724	0.150203868747	0.141294926405
2251	6	3/9/2018	09:15:53	starch	no	819	93.45	3.83	3.25	4.57	12.61	82	1497	0.537	9.01	13.7	2.51	0.049189358949661255	0.05374391376972199	0.06744846701622009	0.08978544175624847	0.11572222411632538	0.13866603374481198	0.1570213884115219	0.17299848794937134	0.186213493347168	0.1958836019039154	0.20252917706966397	0.20509105920791626	0.20261067152023315	0.1975088119506836	0.19328586757183075	0.19389884173870087	0.20298290252685547	0.2195404917001724	0.2362312823534012	0.2437628209590912	0.2385971695184708	0.2241237312555313	0.20757777988910675	0.19472655653953552	0.1838833689689636	0.17092788219451904	0.15709802508354187	0.1481148600578308	0.14716355502605438	0.15007346868515015	0.14899741113185885	0.1395188868045807
2720	5	12/9/2016	09:13:41	raw	yes	434	93.03	3.56	3.16	4.54	12.25	58	1400	0.557	8.66	10.1	2.44	0.0393375754356	0.043307125568399996	0.0569583326578	0.079816237092	0.10638949275000001	0.129948332906	0.148747891188	0.165237650275	0.179360494018	0.189823716879	0.19725634157699998	0.200510859489	0.198487177491	0.19363220035999998	0.189925596118	0.19175234437	0.20214807987199998	0.21979698538800002	0.236600667238	0.24295163154599997	0.23692886531399998	0.22269187867600002	0.20683160424199998	0.19388535618799999	0.182251960039	0.168536484241	0.15386605262800002	0.144182622433	0.14317932725	0.146758213639	0.14636376500099998	0.136989116669
3131	10	8/7/2016	12:58:12	raw	yes	382	96.8	3.86	3.31	4.31	12.47	11	1386	0.355	8.55	12.0	2.54	0.0430258363485	0.046481117606199995	0.0590931922197	0.08105403184889999	0.106656894088	0.129134967923	0.147308200598	0.163179561496	0.176693186164	0.18727394938499997	0.19421450793699999	0.196920022368	0.195347130299	0.19105911254900002	0.18795736134100002	0.190106600523	0.200541108847	0.217715293169	0.233844012022	0.240321591496	0.23447008431	0.22082939744000002	0.20632365346	0.194445431232	0.183241963387	0.169968962669	0.156143993139	0.147013008595	0.146266683936	0.14993987977499998	0.14906975626900001	0.139505118132
1734	9	31/8/2018	11:28:50	bicarbonate	no	538	90.46	5.37	3.84	4.52	14.68	38	1217	0.563	9.64	10.7	3.0	0.034939214587211616	0.03962159156799317	0.052656784653663635	0.07445232570171356	0.1005079448223114	0.1240433156490326	0.1428527683019638	0.15922871232032776	0.17340005934238434	0.18433530628681186	0.1912437379360199	0.19406642019748688	0.1934660077095032	0.1900306940078736	0.18678686022758484	0.1885758489370346	0.19922344386577606	0.2174519002437592	0.23452164232730865	0.2415515035390854	0.23629949986934665	0.22281405329704285	0.2083974331617356	0.1972987353801728	0.18686245381832128	0.17361213266849518	0.1596367210149765	0.1505354791879654	0.14986172318458554	0.15341821312904358	0.15169987082481384	0.14045001566410065
4431	10	17/10/2016	08:22:47	raw	yes	468	81.86	3.56	3.18	4.53	12.27	60	1441	0.556	8.68	12.7	2.45	0.0387596786022	0.042841181159	0.0565866827965	0.0792461484671	0.105331361294	0.128678947687	0.147713154554	0.164285168052	0.178545847535	0.18931832909600002	0.196185201406	0.198657512665	0.196930274367	0.192442342639	0.188457041979	0.19021797180199998	0.200962588191	0.21882456541099998	0.23582701385000002	0.24244210124	0.236074432731	0.221195787191	0.204949736595	0.192135930061	0.180946618319	0.167252004147	0.152066603303	0.14194810390499998	0.141146659851	0.145171836019	0.144811183214	0.13534305989700002
3023	3	5/6/2017	11:33:18	raw	yes	350	93.4	3.44	3.45	4.58	12.45	20	1302	0.5379999999999999	9.36	15.6	2.71	0.0427194982767	0.047338873148	0.0610529631376	0.08383511006830001	0.110714152455	0.13461881875999998	0.154222503304	0.17137023806600002	0.185547217727	0.196304574609	0.203677281737	0.207003325224	0.205658555031	0.20112337172000005	0.197250545025	0.19900260865699998	0.21017526090100005	0.228900566697	0.246219933033	0.253131002188	0.247413903475	0.23257137835	0.21573336422400002	0.202583804727	0.190988197923	0.176724508405	0.161824986339	0.152174040675	0.15090341865999998	0.154140159488	0.15355214476600001	0.144036740065
4464	4	24/2/2016	08:31:28	raw	yes	0	100.0	3.63	3.24	4.49	12.37	54	1814	0.515	8.63	11.0	2.48	0.036891773343099996	0.0401139110327	0.052916094660800016	0.0753745734692	0.101566538215	0.1241787076	0.143082559109	0.16029542684599998	0.17390283942200002	0.18360583484200002	0.190590202808	0.193763881922	0.19249249994800002	0.188208475709	0.18455715477499998	0.18600101769000002	0.19582648575300002	0.21313880384	0.229885876179	0.236902281642	0.23104305565400002	0.216257572174	0.2002766728400001	0.18763555586300001	0.176382541656	0.162680789828	0.14809873700099999	0.13880880177000002	0.138144478202	0.141840443015	0.141199067235	0.13208296895
3573	2	2/2/2017	08:07:30	raw	yes	178	81.13	3.16	3.14	4.6	11.84	47	1307	0.528	8.78	14.9	2.44	0.04593873023990002	0.0496423989534	0.0629241913557	0.0857618302107	0.112103551626	0.135260954499	0.154963627458	0.17304238677	0.187634646893	0.197495564818	0.20427274704	0.208009019494	0.20698300004	0.20239414274700002	0.19848713278799998	0.19993783533599999	0.210440501571	0.228921279311	0.246460452676	0.253116846085	0.246585816145	0.23137742280999998	0.214725568891	0.20101879537099998	0.188529506326	0.17409257590799998	0.159076109529	0.148988291621	0.147393241525	0.15085947513599998	0.150831103325	0.14214859902899998
1620	2	13/4/2016	08:28:04	raw	yes	740	91.79	3.81	3.3	4.3	12.39	31	1674	0.506	8.53	13.3	2.57	0.038586869835900005	0.0419996380806	0.0539543330669	0.07518169283869999	0.100365325809	0.122646659613	0.14074899256200002	0.156580090523	0.169917926192	0.179910510778	0.186658486724	0.189581871033	0.18826842308	0.184357106686	0.181366190314	0.183321669698	0.192911803722	0.209057748318	0.225060656667	0.231799840927	0.226363956928	0.213231086731	0.198528259993	0.186655879021	0.176263421774	0.163331195712	0.149219423532	0.139865830541	0.13885384798	0.14230675995300002	0.141625240445	0.132584273815
4826	10	14/8/2017	13:21:20	raw	yes	590	89.09	3.75	3.3	4.52	12.55	25	1455	0.534	9.14	11.9	2.59	0.0392137169838	0.043256193399400004	0.0570101737976	0.079838424921	0.10634829103900001	0.130404993892	0.150037020445	0.166678279638	0.180365741253	0.190880909562	0.19817063212400002	0.201221272349	0.19977819919599998	0.19502897560600002	0.191072702408	0.19296912848900002	0.203481316566	0.22173979878400002	0.2393940389160001	0.246034145355	0.239767178893	0.225129857659	0.20875039696699998	0.195420876145	0.183680489659	0.16996753215799998	0.15546888113	0.145742431283	0.14480766654000002	0.148818418384	0.148091375828	0.138067096472
4810	3	16/11/2017	11:44:45	raw	yes	165	80.89	4.12	3.17	4.7	12.97	22	1296	0.5579999999999999	9.23	15.2	2.44	0.04490467906	0.0487370491028	0.0628651678562	0.0867652744055	0.114614248276	0.139262676239	0.159033238888	0.176407471299	0.191407099366	0.202758193016	0.210463643074	0.213570892811	0.211677581072	0.207300916314	0.20398394763500002	0.20618134737	0.21765200793699999	0.23673403263099999	0.255024194717	0.262497931719	0.25629365444200003	0.24101124703899998	0.223956853151	0.21032778918699999	0.198547556996	0.18433815240899998	0.16870832443199998	0.158317223191	0.157219022512	0.160966381431	0.16009141504799998	0.14966209232799998
1999	14	31/8/2018	11:51:27	formaldehyde	no	414	87.44	3.09	2.97	4.8	11.85	95	1365	0.541	8.94	11.2	2.26	0.04613900184631349	0.050252333283424384	0.06351453065872192	0.08670073747634888	0.11433492600917815	0.1387501209974289	0.15815898776054382	0.1752718836069107	0.1898366957902909	0.20015816390514374	0.20647267997264865	0.20901291072368625	0.2069244086742401	0.201552152633667	0.1971760392189026	0.19814084470272064	0.207811251282692	0.22504740953445435	0.2415195256471634	0.2476208955049515	0.2407371997833252	0.2253544181585312	0.20832692086696625	0.19438354671001434	0.18204233050346366	0.16778352856636047	0.15284913778305054	0.14275230467319489	0.1416572481393814	0.14606791734695435	0.14663442969322205	0.13807998597621918
3742	2	5/7/2017	09:38:13	raw	yes	158	92.84	4.06	3.54	4.64	13.25	20	1429	0.555	9.54	14.2	2.8	0.0435302406549	0.0474302172661	0.061196222901300015	0.084646999836	0.112002283335	0.13596980273700002	0.15590184927	0.17389537394000001	0.188107728958	0.19848592579399998	0.206189572811	0.21002884209199998	0.20926347374899998	0.204992190003	0.201366588473	0.20372986793499998	0.214967340231	0.23349420726300002	0.251026958227	0.258249878883	0.25261819362599996	0.237989529967	0.22172114253000005	0.20879316329999997	0.197137981653	0.18280403316	0.167590409517	0.157770439982	0.156929403543	0.16063579917	0.159511521459	0.148990675807
1833	8	31/8/2018	11:15:33	bicarbonate	no	201	79.61	3.28	3.15	4.58	11.97	11	1639	0.529	8.91	16.6	2.37	0.04489672183990479	0.0488516241312027	0.061520487070083625	0.0834471732378006	0.1094067394733429	0.13230839371681213	0.15093448758125305	0.16769950091838834	0.18188996613025665	0.192486584186554	0.19951961934566487	0.20212095975875846	0.20016132295131686	0.19601918756961825	0.19290538132190704	0.1944855898618698	0.20460949838161469	0.2220010608434677	0.2380916327238083	0.24427571892738345	0.2384882420301437	0.2242825478315353	0.2084145694971085	0.19555194675922394	0.1838643103837967	0.17001132667064667	0.15546822547912598	0.1454935073852539	0.14401870965957642	0.14750564098358154	0.1469050645828247	0.13759270310401914
4610	10	13/4/2017	08:19:39	raw	yes	333	91.73	3.77	3.32	4.6	12.7	25	1305	0.509	8.84	11.6	2.71	0.040585741400699996	0.044814363121999996	0.0588319301605	0.0818566977978	0.10799895227	0.13123215735	0.150614723563	0.167488515377	0.18184514343699998	0.192949831486	0.19994327426	0.202675059438	0.20169484615299998	0.198088094592	0.19491282105399999	0.19669733941599998	0.207203745842	0.225384160876	0.2429958283900001	0.250188112259	0.24401062726999997	0.22923861444000002	0.21327374875500002	0.200662776828	0.189418256283	0.175912708044	0.161194488406	0.151024803519	0.14980146288899998	0.153465256095	0.152594909072	0.14256271719900002
3793	9	25/2/2016	11:42:16	raw	yes	579	94.67	3.64	3.24	4.5	12.4	59	1831	0.516	8.64	11.26	2.47	0.0418602377176	0.0456606298685	0.0582161843777	0.0805318504572	0.107031971216	0.13028152287	0.148996338248	0.165338784456	0.17924673855300002	0.18979461491099997	0.196312069893	0.19902536273	0.19777850806699998	0.19357153773299998	0.18992184102499998	0.19139945507	0.20162279903900002	0.218854919076	0.235010057688	0.241343617439	0.23550388216999996	0.221560925245	0.205712988973	0.192704945803	0.181432560086	0.167964845896	0.153610080481	0.144200697541	0.143252715468	0.147110044956	0.146941825747	0.13780020177400001
4137	9	21/12/2016	08:02:53	raw	yes	131	90.09	3.74	3.18	4.64	12.54	49	1358	0.5710000000000001	8.8	12.6	2.45	0.043768197298	0.04699783027169999	0.060093462467199994	0.0837912410498	0.111753717065	0.135803461075	0.15465453267100002	0.171349257231	0.185593038797	0.196282610297	0.203812256455	0.20688004791700002	0.20510594546799998	0.200749054551	0.19707788526999998	0.19879154860999998	0.209700018167	0.228232651949	0.245794698596	0.252547502518	0.246079698205	0.23122005164599999	0.214984387159	0.201852053404	0.189985752106	0.175577744842	0.160282641649	0.150192633271	0.148859024048	0.152598276734	0.152544513345	0.143255695701
1629	6	12/9/2017	10:39:37	raw	yes	445	85.02	3.95	3.23	4.58	12.76	27	1361	0.541	9.13	12.4	2.5	0.0427956283092	0.046759903430900016	0.0602483600378	0.08367788791660001	0.110459893942	0.133388102055	0.152899935842	0.1706135571	0.184736952186	0.195348381996	0.202838361263	0.205976754427	0.204506590962	0.2001054883	0.196376740932	0.19775803387200006	0.208012655377	0.226375281811	0.243752896786	0.250061482191	0.243749290705	0.229255899787	0.212765857577	0.19922567904	0.18766887486	0.17394752800500002	0.15915156900900002	0.149612814188	0.149062782526	0.153211265802	0.152811005712	0.142964184284
1777	12	31/8/2018	11:19:25	bicarbonate	no	1226	94.19	3.79	3.38	4.38	12.54	40	1489	0.522	8.96	11.2	2.57	0.040125831961631775	0.0436050146818161	0.05637691915035248	0.07861317694187164	0.1040850430727005	0.12639735639095304	0.1440172642469406	0.15930511057376862	0.17276696860790253	0.1831519901752472	0.1902414709329605	0.193476602435112	0.1922404170036316	0.1878212988376617	0.1841729581356049	0.1857447773218155	0.19575679302215576	0.2127879410982132	0.2286240756511688	0.2348158657550812	0.2291681319475174	0.21595068275928486	0.2013402134180069	0.1890405118465424	0.17814360558986664	0.16541248559951782	0.15164868533611298	0.14232845604419708	0.14117534458637238	0.1444752812385559	0.14350822567939758	0.13391073048114774
978	16	10/10/2016	15:34:17	formaldehyde	no	63	88.14	3.57	3.39	4.58	12.52	71	1363	0.5660000000000001	8.96	17.5	2.65	0.0422310233116	0.047212973237	0.059902817010900014	0.0818639397621	0.108993783593	0.133273512125	0.152756124735	0.169528901577	0.18346747756	0.193954467773	0.201242849231	0.204230517149	0.202213093638	0.197712317109	0.194562450051	0.196473836899	0.20738337934	0.226322725415	0.243793085217	0.249919146299	0.24267834425	0.227138772607	0.210770383477	0.197771370411	0.185902804136	0.17199221253400002	0.15754018724000002	0.147865176201	0.146728098392	0.150281429291	0.149695396423	0.14040158689
3184	9	6/9/2016	15:51:05	raw	yes	438	96.24	3.86	3.4	4.49	12.73	48	1339	0.563	8.92	10.2	2.64	0.0421976298094	0.0461962223053	0.05955708026890001	0.08196513354780001	0.108158186078	0.131690770388	0.150984868407	0.167569682002	0.181349366903	0.19161871075599998	0.19842533767200002	0.201479777694	0.200332537293	0.196433067322	0.19369341432999998	0.19581399857999998	0.20596164465	0.223837196827	0.241059824824	0.24786528945	0.24193646013700001	0.227704167366	0.21216480433899998	0.19955107569699998	0.188023835421	0.17444063723099998	0.159996241331	0.150244131684	0.149093329906	0.152500227094	0.15169404447100002	0.141936630011
2757	4	6/6/2016	12:17:26	raw	yes	331	96.39	3.44	3.34	4.33	11.85	56	1620	0.529	8.54	14.4	2.59	0.0440317392349	0.04723890125749999	0.0601238906384	0.08160993456839999	0.106574341655	0.129359677434	0.147653311491	0.16319005191299998	0.17685663700100002	0.187238678336	0.19381204247499997	0.196718901396	0.19549959898	0.19139111041999998	0.18774326145599998	0.189269557595	0.199465915561	0.21694809198399997	0.23360390961199998	0.239588946104	0.23328794539	0.21979637444000005	0.204729840159	0.19219163060199998	0.18075999617600005	0.167296633124	0.153531208634	0.144325464964	0.143173322082	0.146771579981	0.146436557174	0.137477949262
122	11	22/8/2016	15:54:14	peroxide	no	52	92.55	3.43	3.38	4.73	12.5	48	1399	0.578	9.13	13.1	2.6	0.0463475435972	0.0506620407104	0.06439627707000001	0.0880883485079	0.115702286363	0.1390299052	0.15802718699	0.175692841411	0.190810665488	0.202020272613	0.20917673409	0.211919903755	0.21041098237	0.206072375178	0.202688202262	0.205544427037	0.217372179031	0.236085698009	0.253528535366	0.26021245122	0.253926485777	0.23869650065900005	0.221683159471	0.207748383284	0.195049807429	0.18046669662	0.165256738663	0.155170783401	0.154112890363	0.157734692097	0.156772613525	0.146898537874
765	6	26/9/2016	13:00:26	starch	no	92	94.71	3.57	3.33	4.66	12.53	51	1334	0.573	8.98	9.8	2.59	0.0497560948133	0.05314861238	0.0661544650793	0.08947731554510001	0.116713419557	0.140600726008	0.15977849066299998	0.176317602396	0.190195262432	0.200741901994	0.207536816597	0.210354849696	0.208846062422	0.204431205988	0.201166123152	0.202570095658	0.212549641728	0.230775609612	0.24836564064	0.255411803722	0.249213054776	0.234395608306	0.21816675365	0.204618483782	0.192335501313	0.178441882133	0.163793772459	0.15385517478	0.152509227395	0.1558034271	0.15481090545700002	0.144952714443
3164	10	7/12/2016	08:08:16	raw	yes	136	94.38	4.12	3.16	4.52	12.82	47	1443	0.5660000000000001	8.68	15.2	2.42	0.0389932990074	0.04188057780269999	0.0553361773491	0.07852871716019999	0.104907080531	0.128057181835	0.147150054574	0.164164036512	0.17827001214000002	0.188712567091	0.195656985044	0.19829189777399997	0.196916848421	0.193144798279	0.18962876498700001	0.191468447447	0.202763319016	0.221386685967	0.238537356257	0.244947850704	0.238726556301	0.224475085735	0.20882768929	0.196048051119	0.184691056609	0.170950457454	0.155841812491	0.145697787404	0.144650116563	0.148808509111	0.148517817259	0.13866910338400001
766	7	26/9/2016	13:00:35	starch	no	148	94.61	3.64	3.34	4.71	12.66	58	1359	0.579	9.04	6.4	2.59	0.0550898462534	0.0591489970684	0.07302619516850001	0.0960100889206	0.122903332114	0.146688222885	0.165449976921	0.181731820107	0.195474103093	0.205505505204	0.212811529636	0.216247618198	0.213498473167	0.207623675466	0.203628405929	0.205084651709	0.215202212334	0.233254283667	0.251329809427	0.259152680635	0.253038197756	0.238063409925	0.221536025405	0.207634598017	0.195263952017	0.181037887931	0.166256964207	0.156354099512	0.15485034882999998	0.158176675439	0.15714289248	0.147206649184
2052	7	31/8/2018	12:13:26	peroxide	no	1095	93.04	4.19	3.15	4.63	12.95	73	1934	0.545	8.97	15.5	2.36	0.042068853974342346	0.04640200734138489	0.05946359038352966	0.08201219141483307	0.10834047198295592	0.1317864954471588	0.1510450541973114	0.16791778802871704	0.18217195570468905	0.1926580518484116	0.1989215463399887	0.2010460942983628	0.19920243322849274	0.19471697509288788	0.19105680286884308	0.19231925904750824	0.20258525013923645	0.22059586644172668	0.23709335923194885	0.2431463450193405	0.2370317280292511	0.22268642485141754	0.2066599279642105	0.1941351741552353	0.18331609666347504	0.1695205122232437	0.1543942093849182	0.14439962804317474	0.14361366629600525	0.14781752228736875	0.14732439815998075	0.13760820031166074
3355	4	8/2/2017	14:09:36	raw	yes	297	96.18	3.79	3.15	4.53	12.44	42	1305	0.531	8.72	12.7	2.46	0.041385024786	0.045079410076099995	0.058397814631500004	0.081400886178	0.10831671953199999	0.131823509932	0.150229349732	0.16648007929300002	0.180373206735	0.190740764141	0.19816394150299999	0.201957941055	0.20067277550700002	0.196090459824	0.19265726208700001	0.19436688721200002	0.20498093962699998	0.223505347967	0.24063402414299997	0.24711415171599999	0.241404771805	0.227212756872	0.211044773459	0.198177546263	0.186789602041	0.17299747467	0.158408254385	0.148634329438	0.147329881787	0.150813892484	0.150307536125	0.141125500202
737	10	22/9/2016	14:05:30	bicarbonate	no	168	93.06	3.85	3.33	4.68	12.86	32	1193	0.579	9.01	11.6	2.58	0.0446185320616	0.048644363880199985	0.0620696246624	0.0850940346718	0.112356588244	0.136354327202	0.15565533935999998	0.172870442271	0.187475189567	0.1982101053	0.205683320761	0.209143236279	0.207540214062	0.202546566725	0.198926478624	0.201433897018	0.212694406509	0.230997785926	0.247794479132	0.25411438942	0.248264655471	0.233919367194	0.217555224895	0.204357400537	0.192875415087	0.179231017828	0.16427308320999998	0.153949245811	0.152322411537	0.155479222536	0.154570281506	0.144582033157
1917	12	31/8/2018	11:47:54	formaldehyde	no	887	90.63	3.74	3.49	4.75	12.95	83	1629	0.555	9.48	13.9	2.68	0.043650075793266296	0.04741372168064117	0.06075599789619447	0.08480443060398102	0.11236058175563812	0.13616952300071716	0.1555265486240387	0.17281551659107208	0.18752212822437286	0.1983579248189926	0.20533213019371035	0.20766344666481013	0.2056661695241928	0.20125947892665866	0.19776877760887146	0.19961576163768768	0.2102300524711609	0.2285803556442261	0.2460847944021225	0.252754420042038	0.2462060451507569	0.23101651668548584	0.2145686447620392	0.2012733668088913	0.1889796257019043	0.174571692943573	0.15958407521247864	0.14968468248844147	0.1485949605703354	0.15220440924167633	0.15168605744838715	0.14220422506332395
3681	1	20/2/2017	08:34:03	raw	yes	288	95.35	3.77	3.18	4.56	12.49	50	1334	0.534	8.77	12.8	2.5	0.0410000085831	0.0447184592485	0.057940810918800004	0.08109614253039997	0.108215555549	0.13210995495300001	0.15106761455499998	0.167300969362	0.18117810785799998	0.19198659062399998	0.19924823939800002	0.202188417315	0.200590923429	0.196035325527	0.192394465208	0.194310411811	0.205001205206	0.22296449542	0.240217834711	0.24710664153099998	0.240884378552	0.22645254433200002	0.21032781899	0.196925207973	0.185109615326	0.17125955224	0.156576693058	0.146702840924	0.14553950727	0.14935053885	0.148774176836	0.139104679227
194	3	29/8/2016	12:14:54	sucrose	no	44	88.0	3.31	3.38	4.89	12.5	52	1413	0.594	9.31	14.1	2.66	0.062148347497	0.0641733109951	0.075371325016	0.0982068777084	0.125344306231	0.14829672873	0.166943922639	0.184441462159	0.19954405725	0.211073085666	0.220055416226	0.225524455309	0.22605343163	0.223010867834	0.22041644156	0.221902012825	0.231179967523	0.248419255018	0.264467924833	0.269412964582	0.26153212785700003	0.244530722499	0.225662752986	0.210991129279	0.199009999633	0.185186102986	0.170758202672	0.16148519515999998	0.16044229269000002	0.163634195924	0.162506863475	0.152793616056
251	16	5/9/2016	14:09:08	formaldehyde	no	29	94.69	3.36	3.4	4.65	12.36	52	1325	0.5710000000000001	9.09	16.1	2.65	0.0450105965137	0.0493033230305	0.0633911788464	0.08604362607	0.112341493368	0.136578068137	0.156373664737	0.17320030927700006	0.187514990568	0.19846618175500005	0.205883413553	0.209129005671	0.207503303885	0.20271794498	0.198824614286	0.20081242919	0.212066680193	0.230742573738	0.248112767935	0.25460588931999995	0.248393043876	0.233461946249	0.216243937612	0.202397614717	0.190413281322	0.17606820166099998	0.160935670137	0.15102648735	0.149908527732	0.153386682272	0.15260463953	0.14312179386600002
1849	4	31/8/2018	12:09:43	formaldehyde	no	513	88.57	3.85	3.55	4.57	12.94	78	1617	0.542	9.35	8.0	2.74	0.04093758761882782	0.04559442400932312	0.05902378261089325	0.08149538934230804	0.10834327340126038	0.13214248418807986	0.15076056122779846	0.16694359481334686	0.1810203492641449	0.19143585860729206	0.19787763059139246	0.2005823254585266	0.1990668922662735	0.1945099085569381	0.1907665580511093	0.19248004257678986	0.20298396050930026	0.2203851193189621	0.2368302345275879	0.2432016432285309	0.23660564422607425	0.22195503115653992	0.2064626216888428	0.1939440220594406	0.18244166672229767	0.16879695653915405	0.1544376015663147	0.1451154351234436	0.1445026844739914	0.14829206466674805	0.14741601049900055	0.13767994940280914
3723	8	13/6/2016	10:06:47	raw	yes	326	97.84	3.87	3.16	4.44	12.21	100	2052	0.517	8.45	0.8	2.42	0.0355104357004	0.039585605263699995	0.052670389413800006	0.0745397806168	0.100026771426	0.122575566173	0.140477031469	0.156073346734	0.169310063124	0.179373845458	0.186330467463	0.189446136355	0.188346326351	0.184153959155	0.180407166481	0.182265028358	0.192873731256	0.210314124823	0.226554200053	0.232642889023	0.226571395993	0.212821483612	0.19797985255699999	0.186154186726	0.17520344257399995	0.16196204721899998	0.147865861654	0.138340130448	0.137447118759	0.141161084175	0.14057910442399998	0.131392717361
2825	2	10/1/2017	09:03:07	raw	yes	130	84.74	3.59	3.12	4.61	12.29	35	1403	0.565	8.71	11.7	2.42	0.042973190546000004	0.0465664565563	0.0602904558182	0.0836684405804	0.11022968590299999	0.13329936564	0.152350053191	0.16923199594000002	0.183521449566	0.19431541860100002	0.20105111599	0.203963965178	0.202794104815	0.198582828045	0.19503463804699997	0.19663713872400002	0.207207664847	0.225337743759	0.242298007011	0.248525038362	0.24194419384	0.22742219269299999	0.211621835828	0.198437392712	0.18650487065299998	0.172790721059	0.158153325319	0.148141756654	0.1468359828	0.15060916543	0.15033397078500002	0.140800178051
3998	10	14/2/2017	07:53:19	raw	yes	334	97.17	3.78	3.16	4.52	12.43	50	1286	0.531	8.72	12.0	2.47	0.0418674349785	0.0456631928682	0.059160158038099986	0.08202607929710001	0.10861659050000001	0.13208778202500002	0.15109755098799998	0.16788662970100002	0.181666299701	0.19183768332000006	0.19922395050500002	0.202631995082	0.201070308685	0.19660897553	0.193219617009	0.195237055421	0.206006959081	0.224135398865	0.24104084074499998	0.247552841902	0.24160002171999997	0.22723242640500002	0.211080223322	0.197970405221	0.186540275812	0.172891914845	0.15803818404699999	0.147994220257	0.146806567907	0.150541573763	0.150121971965	0.140743851662
4507	1	18/4/2017	13:17:19	raw	yes	370	92.02	3.87	3.36	4.59	12.8	30	1297	0.51	8.86	10.6	2.65	0.0411320924759	0.0445810109377	0.057649806141900004	0.080587387085	0.107682153583	0.131778016686	0.150921463966	0.167576625943	0.182283908129	0.19365680217700001	0.201179116964	0.20419482886799997	0.202347561717	0.197983324528	0.195160165429	0.19751839339699997	0.207962945104	0.22616274654899998	0.244015797973	0.251111358404	0.244930908084	0.230068251491	0.213653624058	0.20058047771499998	0.18910285830499998	0.175472930074	0.16104413569	0.151434570551	0.150339648128	0.15368911624	0.152408659458	0.142273873091
709	13	21/9/2016	14:01:46	peroxide	no	139	85.95	3.85	3.3	4.65	12.79	28	1379	0.575	8.93	28.4	2.56	0.0458863377571	0.0493215769529	0.0622912347317	0.085503578186	0.112709194422	0.136432722211	0.155016764998	0.17175403237300002	0.186284601688	0.196391239762	0.203637331724	0.207078665495	0.205244109035	0.200778231025	0.197239860892	0.199075385928	0.210204795003	0.228785485029	0.245883658528	0.252285301685	0.246034830809	0.231580927968	0.215501025319	0.202276155353	0.190287426114	0.176196619868	0.16155949235	0.151765674353	0.150530606508	0.15416741371200002	0.15341368317600002	0.143151342869
1400	10	13/8/2018	14:41:11	bicarbonate	no	245	91.22	4.18	3.34	4.71	13.21	10	1075	0.5539999999999999	9.34	8.4	2.62	0.0391519963741	0.0435004979372	0.0563265532255	0.07869665324689999	0.105395406485	0.128902241588	0.148173943162	0.165009006858	0.178786247969	0.189211547375	0.196503162384	0.199995785952	0.198935270309	0.194861367345	0.19207200408	0.194817259908	0.205549806356	0.223282918334	0.240269780159	0.247180908918	0.241550669074	0.227238804102	0.2115585953	0.19937370717500005	0.187897875905	0.173521369696	0.158568069339	0.148822933435	0.147750943899	0.151225581765	0.150128483772	0.139937147498
2227	2	31/8/2018	12:43:04	peroxide	no	787	94.17	3.69	3.29	4.58	12.52	59	1681	0.536	9.07	18.9	2.5	0.044298946857452386	0.04834949970245361	0.06104862689971924	0.08317343890666963	0.10906384885311128	0.13207218050956726	0.1508549600839615	0.16728225350379944	0.18142448365688324	0.1919780224561692	0.19846242666244507	0.20090602338314054	0.1991829425096512	0.1949536353349685	0.19176454842090607	0.19355960190296173	0.2039689123630524	0.22157073020935056	0.2382742464542389	0.2449715286493301	0.2387154698371887	0.2239556014537812	0.20767734944820404	0.1945217400789261	0.18287386000156405	0.16909800469875336	0.15456080436706546	0.1449400931596756	0.14388346672058105	0.1474810242652893	0.14709456264972687	0.13795004785060885
2952	3	21/8/2017	07:58:11	raw	yes	565	85.28	3.81	3.28	4.51	12.62	22	1468	0.535	9.14	11.8	2.57	0.04141817986969999	0.04480102658269999	0.057543247938199996	0.08029118180269999	0.107311204076	0.130919709802	0.15045036375499998	0.16775046289	0.181753993034	0.192250609398	0.19941334426399998	0.202169343829	0.200061842799	0.19544437527699998	0.19228728115600002	0.194337442517	0.204763814807	0.222784772515	0.240002021194	0.24659371375999997	0.24022632837299998	0.225307777524	0.20895303785799998	0.19585072994199998	0.183994680643	0.170202195644	0.155937552452	0.146240845323	0.14530608058	0.149334922433	0.148813992739	0.139229059219
228	7	5/9/2016	14:11:06	starch	no	53	90.0	3.36	3.4	4.76	12.46	54	1336	0.581	9.2	9.3	2.62	0.0528232306242	0.0568631887436	0.07121925055980001	0.0951806753874	0.122411996126	0.145546168089	0.164544731379	0.181761965156	0.195902660489	0.206281930208	0.213330790401	0.216451823711	0.214498817921	0.209384560585	0.205501496792	0.207160562277	0.217797145247	0.236574590206	0.255000650883	0.26255980134	0.256115317345	0.24006986618	0.22204887867	0.207266613841	0.194456204772	0.18022197485	0.165440902114	0.155459985137	0.153903931379	0.156905829906	0.156060785055	0.146689727902
3150	4	6/1/2016	09:28:04	raw	yes	477	92.68	3.33	3.3	4.58	12.21	43	1679	0.518	8.83	10.3	2.5	0.046629786491400003	0.0504163503647	0.0629390478134	0.0850487351418	0.111471176147	0.135232195258	0.154740616679	0.17126233875799998	0.185041725636	0.19561690092099998	0.20239946246100002	0.20493520796300002	0.20328678190699997	0.19898851215799998	0.195264056325	0.196671307087	0.206971257925	0.225017473102	0.24218262731999998	0.248369827867	0.2416549474	0.226846665144	0.21049231290800002	0.19741067290300002	0.185905978084	0.17206150293400002	0.157399877906	0.14758682251	0.146505042911	0.15050543844699998	0.15045237541200002	0.141525909305
261	10	30/8/2016	14:15:33	bicarbonate	no	51	79.17	3.22	3.41	4.67	12.25	11	1231	0.5710000000000001	9.11	11.8	2.63	0.0458411872387	0.0490207970142	0.061782568693199987	0.0848030596972	0.111896961927	0.135809779167	0.15511545538899998	0.17195889353799998	0.186458557844	0.197290495038	0.204149007797	0.207005336881	0.205666184425	0.20133459568	0.198000341654	0.200450122356	0.211598426104	0.229987800121	0.247355937958	0.254238575697	0.248170658946	0.233247131109	0.21666482091	0.203125506639	0.190761089325	0.176314219832	0.16116681695	0.15074752271199998	0.148936539888	0.152309253812	0.15173760056500002	0.141872003675
3821	6	30/3/2017	14:04:17	raw	yes	153	85.63	3.43	3.38	4.48	12.3	53	1390	0.526	9.1	11.6	2.65	0.0435294955969	0.047323644161199996	0.0605655610561	0.08285401761530001	0.108526319265	0.131933376193	0.15167845785599998	0.168417915702	0.18210041522999998	0.192150950432	0.19874173402800002	0.201521068811	0.20041176676800002	0.196998417377	0.193790286779	0.195456713438	0.20612044632399998	0.223946407437	0.24065515399	0.247044444084	0.24081246554900002	0.22669896483399998	0.210886538029	0.197907865047	0.186457619071	0.172764644027	0.158107966185	0.148147836328	0.146869987249	0.15044978261	0.14977478980999998	0.140258938074
337	6	31/8/2016	14:29:04	starch	no	71	88.68	3.42	3.4	4.69	12.45	50	1287	0.575	9.12	9.7	2.63	0.0556802600622	0.059671655297300015	0.0735757350922	0.0965560376644	0.123251363635	0.146997109056	0.16609676182299998	0.182765960693	0.197011590004	0.207435622811	0.214197576046	0.21734790504	0.215649694204	0.210892736912	0.207544445992	0.209610685706	0.220318108797	0.238743454218	0.256811082363	0.264372050762	0.258147954941	0.242603451014	0.225174948573	0.210977345705	0.198596030474	0.184198588133	0.16906936466699998	0.159157976508	0.157886058092	0.161181747913	0.160385042429	0.150908917189
2682	8	5/4/2016	12:11:31	raw	yes	1152	91.54	3.14	3.34	4.07	11.56	35	1529	0.484	8.34	15.1	2.61	0.0366255640984	0.040000006556500003	0.0521405637264	0.072768971324	0.09652638435360003	0.11734725534900001	0.134527593851	0.149950951338	0.16297219693700002	0.172320693731	0.178215697408	0.18070781230900002	0.179453164339	0.17574210465	0.172252833843	0.17351140081900002	0.183518707752	0.19964466989	0.214137509465	0.220070809126	0.215054631233	0.202168509364	0.187918379903	0.17640340328200002	0.165761515498	0.153419613838	0.140596538782	0.131739452481	0.130087599158	0.133032247424	0.133136585355	0.125294312835
2211	6	31/8/2018	12:40:24	peroxide	no	293	83.75	4.08	3.67	4.87	13.6	46	1721	0.573	9.82	26.6	2.81	0.04600557684898377	0.050399482250213616	0.06447039544582367	0.0876455157995224	0.11440995335578916	0.13860860466957092	0.15864557027816772	0.17604872584342954	0.1908566802740097	0.20250727236270905	0.2100141793489456	0.2126925140619278	0.21097490191459656	0.20660756528377533	0.2032480090856552	0.20513540506362915	0.21616162359714508	0.23510730266571045	0.2530237436294556	0.2604746520519257	0.2544474601745605	0.2386690080165863	0.22123685479164126	0.20731955766677854	0.19470645487308505	0.18002690374851227	0.16478331387043	0.1546991914510727	0.1535622775554657	0.15747100114822388	0.15701667964458466	0.14695923030376434
3050	4	10/4/2017	08:21:15	raw	yes	182	90.0	3.47	3.39	4.49	12.35	54	1357	0.527	9.12	14.1	2.65	0.041124582290599995	0.0446715354919	0.0573378950357	0.0797926187515	0.106453493237	0.12988004088400001	0.148340061307	0.16494341194599998	0.18018655479	0.1911603808400001	0.197754517198	0.200666993856	0.198694735765	0.19428862631299998	0.191595926881	0.193793445826	0.204530000687	0.22278171777699998	0.239820823073	0.246435105801	0.240683346987	0.226347774267	0.20989157259500002	0.19661439955200002	0.184853136539	0.17088580131499995	0.156214728951	0.146432936192	0.145359620452	0.149055883288	0.14849151670900002	0.139007821679
1970	5	31/8/2018	11:43:35	formaldehyde	no	280	83.16	3.77	3.46	4.81	12.99	78	1657	0.56	9.5	10.4	2.65	0.044278964400291436	0.048881113529205315	0.06296196579933168	0.08637408912181854	0.1142376959323883	0.13891249895095825	0.15865470468997955	0.17573334276676178	0.18989908695220947	0.20028918981552124	0.2069645076990128	0.21004948019981384	0.20852720737457275	0.20366309583187106	0.19974474608898168	0.2014327496290207	0.21258498728275305	0.23109062016010284	0.2477307915687561	0.25422200560569763	0.2483205944299698	0.2334738224744797	0.2166067510843277	0.20242613554000846	0.1900080144405365	0.17608694732189178	0.16125471889972687	0.15100263059139252	0.14960284531116486	0.15334895253181458	0.15293115377426147	0.14349325001239774
4209	4	6/11/2017	09:27:47	raw	yes	164	85.23	3.69	3.22	4.73	12.65	21	1428	0.5529999999999999	9.31	14.8	2.47	0.040645852685	0.044536292552899995	0.05856031179430001	0.08230650424960001	0.110188707709	0.134786382318	0.154685825109	0.17222516238699995	0.186877325177	0.19811147451400002	0.206037208438	0.209257096052	0.20715126395199998	0.202601388097	0.19952899217599998	0.20208559930300002	0.21364898979699998	0.232512637973	0.250834047794	0.258307188749	0.251406937838	0.235335171223	0.217619419098	0.203538522124	0.19145701825599998	0.17697031796	0.16141846776	0.150845080614	0.14924684166899999	0.153135538101	0.153034225106	0.14324797689899998
1659	14	31/8/2018	11:09:56	bicarbonate	no	202	81.17	3.62	3.22	4.51	12.36	25	1255	0.527	8.91	3.0	2.46	0.0419723242521286	0.04622495174407959	0.058791249990463264	0.08064347505569458	0.1062750369310379	0.12869717180728912	0.14704158902168274	0.16305749118328094	0.17611883580684662	0.18627844750881195	0.19390630722045896	0.19701923429965973	0.19482357800006864	0.1902013123035431	0.18691225349903107	0.18837662041187286	0.19811180233955386	0.21535800397396088	0.23144952952861786	0.2370611429214477	0.23098814487457275	0.21737544238567352	0.20219632983207705	0.1899019330739975	0.17853479087352753	0.1645805686712265	0.1501525193452835	0.14093689620494845	0.1399436891078949	0.14352689683437347	0.14321908354759216	0.13405320048332214
1434	12	15/8/2018	08:52:27	peroxide	no	303	91.12	4.12	3.34	4.68	13.11	34	1205	0.551	9.3	16.4	2.65	0.0441129356623	0.0480865687132	0.0616468787193	0.0842050611973	0.110238045454	0.1334284693	0.152097538114	0.168593004346	0.183335587382	0.194273456931	0.200959414244	0.203727141023	0.202498719096	0.198621168733	0.195335045457	0.197292461991	0.208056762815	0.226288110018	0.243717461824	0.250824928284	0.244818180799	0.229994386435	0.213747873902	0.200774490833	0.189252436161	0.17546750605099998	0.160801365972	0.151115179062	0.15006749332	0.153628721833	0.152997687459	0.143229722977
2635	10	31/8/2018	10:49:34	sucrose	no	1054	93.21	4.03	3.18	4.88	13.04	104	1926	0.5660000000000001	9.27	15.1	2.45	0.06634505093097688	0.06708291172981262	0.07743944227695465	0.09863115847110747	0.12428006529808044	0.14618879556655884	0.1638486236333847	0.1805222034454345	0.19540132582187653	0.20685143768787384	0.21597720682621	0.2227221429347992	0.2249317616224289	0.2234022319316864	0.220999538898468	0.2211904376745224	0.2282531708478928	0.24213749170303345	0.2553343176841736	0.2587031126022339	0.2497799247503281	0.2322648614645005	0.21321193873882294	0.1987876445055008	0.1878356635570526	0.17602111399173734	0.16386087238788605	0.15580326318740845	0.15501253306865692	0.15859712660312653	0.15806151926517487	0.14875489473342896
954	6	3/10/2016	13:49:14	starch	no	103	87.59	3.57	3.4	4.63	12.58	60	1285	0.5710000000000001	9.04	11.8	2.64	0.0482688993216	0.0515391379595	0.06445960700509999	0.08795145153999999	0.11541827023	0.13869613409	0.157629519701	0.174529880285	0.188384607434	0.198800206184	0.205892980099	0.2089599967	0.207154244184	0.202157407999	0.198297813535	0.200111180544	0.21116489172000005	0.229702830315	0.247089669108	0.254130661488	0.248202636838	0.232850655913	0.215637758374	0.202121734619	0.19011092186	0.176044359803	0.161585479975	0.152082592249	0.150668874383	0.153794229031	0.15306442976	0.143514558673
2571	6	31/8/2018	10:45:42	sucrose	no	1233	92.72	4.54	3.45	4.85	13.79	102	1348	0.574	9.54	9.6	2.72	0.06481185555458069	0.06568247079849243	0.07570590078830719	0.0962941199541092	0.12068809568881987	0.14215871691703796	0.1604282110929489	0.1774314045906067	0.1921106427907944	0.2036646008491516	0.2130793184041977	0.21974317729473114	0.22232966125011444	0.2214764505624771	0.21927954256534574	0.21956945955753326	0.2269296646118164	0.241037517786026	0.25421521067619324	0.25761380791664124	0.2489648014307022	0.231855109333992	0.2132924497127533	0.199126809835434	0.18818818032741547	0.1765640676021576	0.16458570957183838	0.15682554244995114	0.15644747018814087	0.16008466482162476	0.15939757227897644	0.14975401759147644
511	3	14/9/2016	13:54:22	sucrose	no	11	88.89	2.73	3.35	4.97	11.99	38	1489	0.591	9.33	16.4	2.62	0.0662947744131	0.0681302398443	0.0803649276495	0.103375717998	0.130202874541	0.153999090195	0.173688173294	0.190983861685	0.206097409129	0.217997476459	0.226221039891	0.230675756931	0.231285557151	0.228715926409	0.225528523326	0.226645320654	0.236197903752	0.252862334251	0.26814609766	0.272642433643	0.264040648937	0.246639549732	0.227522388101	0.21212224662300005	0.199341446161	0.185403004289	0.171180486679	0.16168448329	0.16054274141799998	0.164158672094	0.163629338145	0.154213860631
163	4	25/8/2016	13:55:53	sucrose	no	48	86.75	3.46	3.36	5.3	13.05	55	1677	0.635	9.72	12.4	2.62	0.078753888607	0.0793756991625	0.090799883008	0.113816305995	0.140715926886	0.163548231125	0.183133557439	0.201854526997	0.21802675724	0.230536848307	0.240499347448	0.248003140092	0.251134514809	0.250148326159	0.247689917684	0.248004361987	0.256359577179	0.271873563528	0.285949796438	0.289907455444	0.280362635851	0.260343343019	0.238688990474	0.222351372242	0.209389984608	0.195573449135	0.181804731488	0.17296607792399998	0.17230540514000006	0.17575190961399995	0.174627870321	0.164647608995
4824	4	19/12/2016	08:06:31	raw	yes	147	62.65	3.72	3.17	4.63	12.51	38	1356	0.57	8.79	13.3	2.44	0.041047796606999996	0.04528732597830002	0.0588744580746	0.0817780196667	0.108050525188	0.131315946579	0.150617271662	0.16779640317000002	0.18249288201299999	0.193404570222	0.20045915245999998	0.203746065497	0.202600121498	0.198165819049	0.194543227553	0.196557968855	0.207601219416	0.22596180439	0.24297669529899998	0.249735102057	0.243727177382	0.22870516777	0.212050557137	0.198925837874	0.187337115407	0.17292693257300001	0.15748034417600001	0.14736017584799999	0.146117866039	0.149996370077	0.149884417653	0.140418753028
1786	1	31/8/2018	11:33:11	bicarbonate	no	709	92.71	3.64	3.28	4.54	12.44	19	1482	0.529	9.02	2.1	2.49	0.04293251037597656	0.04654374718666077	0.05910751223564147	0.08116456866264342	0.10697944462299347	0.12949511408805847	0.1477471888065338	0.16397614777088165	0.1779339611530304	0.1884654462337494	0.19564440846443176	0.1983803212642669	0.19626033306121826	0.19216276705265045	0.1894800364971161	0.19155459105968475	0.20163121819496155	0.2186753451824188	0.235136479139328	0.2417803108692169	0.23585481941699984	0.22190627455711365	0.20661486685276031	0.1939888298511505	0.1824248880147934	0.16870388388633728	0.15403856337070465	0.14411740005016327	0.1428297460079193	0.14624212682247162	0.14564862847328186	0.1362227499485016
4245	5	30/6/2017	09:44:05	raw	yes	434	95.85	3.75	3.33	4.49	12.6	31	1435	0.532	9.13	14.7	2.61	0.040659859776499996	0.0446153879166	0.057755842804899996	0.0800628960133	0.10678337514399999	0.131249397993	0.150743156672	0.167261689901	0.181043386459	0.19166004657699998	0.199077114463	0.20196150243299998	0.200165778399	0.19589811563499998	0.192156717181	0.193623244762	0.204742357135	0.22315905988200002	0.239838257432	0.24631758034200002	0.240557909012	0.226051032543	0.209751054645	0.197145849466	0.18564744293699997	0.171356633306	0.156597971916	0.147115021944	0.146332085133	0.150207027793	0.149819090962	0.140384450555
777	2	3/10/2016	14:14:09	sucrose	no	46	85.9	3.52	3.32	4.66	12.47	39	1398	0.5720000000000001	8.96	18.2	2.6	0.0449439585209	0.047948896884900005	0.0610063821077	0.08433051407339999	0.111203536391	0.134607672691	0.15385325252999998	0.17089344561099998	0.185193285346	0.195983067155	0.203146234155	0.206612482667	0.206008836627	0.202379450202	0.199216112494	0.20091067254500006	0.211266696453	0.229412436485	0.246181979775	0.251904129982	0.245268121362	0.229908242822	0.212485983968	0.198455676436	0.18664881587	0.173269674182	0.15891303122	0.149338573217	0.148281097412	0.15189345181	0.151297196746	0.141524717212
439	7	13/9/2016	14:18:29	starch	no	71	90.15	2.72	3.37	4.8	11.84	52	1383	0.574	9.18	8.5	2.61	0.0614032894373	0.06486603617669999	0.07818295061589997	0.101682394743	0.129762470722	0.153801396489	0.172058597207	0.188516363502	0.203031569719	0.213453918695	0.220571249723	0.223903402686	0.221812933683	0.215967848897	0.210870280862	0.212027400732	0.222757995129	0.241296440363	0.259302645922	0.266491562128	0.259626418352	0.243330523372	0.225037902594	0.209907650948	0.197010025382	0.182617262006	0.167672008276	0.15755777060999998	0.155891209841	0.159169867635	0.15853951871400002	0.149439975619
1654	9	31/8/2018	11:09:11	bicarbonate	no	831	93.88	3.52	2.99	4.26	11.78	24	1194	0.5	8.38	5.9	2.26	0.03995054960250855	0.0440668910741806	0.05619925260543823	0.07651542127132416	0.1001814901828766	0.12139295041561128	0.13911743462085724	0.15488648414611814	0.16834105551242828	0.17774337530136108	0.18355236947536469	0.1862057000398636	0.1846209317445755	0.1806556135416031	0.17748437821865082	0.17863525450229645	0.18796764314174647	0.20380698144435885	0.2181794196367264	0.2238123118877411	0.21854236721992493	0.2057504951953888	0.19155719876289368	0.17955826222896576	0.16858799755573273	0.1559521108865738	0.14260537922382355	0.13372118771076202	0.13288132846355438	0.1362811177968979	0.13553988933563232	0.12646259367465973
1719	14	31/8/2018	11:13:12	bicarbonate	no	494	91.29	3.89	3.29	4.54	12.7	28	1483	0.535	9.02	11.6	2.48	0.04109404981136322	0.044736817479133606	0.057161152362823486	0.0789678692817688	0.10526302456855774	0.1285400241613388	0.14746372401714325	0.16408118605613708	0.17754918336868286	0.18791189789772034	0.1951139122247696	0.1981210708618164	0.19679333269596105	0.1922404915094376	0.1882862001657486	0.19016988575458527	0.20093503594398496	0.2184086292982101	0.2346579283475876	0.2409345507621765	0.235139399766922	0.22140608727931976	0.2060757726430893	0.19354285299777985	0.1821570545434952	0.16859304904937744	0.15414230525493622	0.14432288706302646	0.1430695503950119	0.14682255685329434	0.14633281528949738	0.13668952882289884
2132	7	31/8/2018	12:23:57	peroxide	no	121	77.99	3.03	3.12	4.74	12.01	339	1551	0.535	9.05	26.9	2.21	0.04490099847316742	0.04846310615539552	0.0616530179977417	0.08474265038967133	0.11151145398616792	0.13494296371936798	0.15350666642189026	0.16984625160694122	0.1842445433139801	0.19468851387500768	0.20139870047569275	0.20443229377269745	0.2023473083972931	0.1974321156740189	0.1937331110239029	0.1946573406457901	0.2045409977436065	0.2225695103406906	0.23971995711326602	0.2462465763092041	0.2390794754028321	0.22281280159950256	0.20533625781536105	0.1912752389907837	0.17873604595661166	0.16424190998077393	0.1493370532989502	0.13978707790374756	0.13918696343898773	0.14357274770736694	0.14382749795913696	0.1352165788412094
4433	3	5/4/2016	10:37:52	raw	yes	1131	90.79	3.13	3.35	4.08	11.57	45	1523	0.485	8.36	15.0	2.62	0.0355814546347	0.0388829410076	0.0506540834904	0.07099066674710001	0.0950216054916	0.11669228971	0.13368348777300001	0.148539990187	0.161735221744	0.171349033713	0.177911534905	0.180876716971	0.179344758391	0.175171166658	0.171677127481	0.17292863130600006	0.18238122761199999	0.19888135790800002	0.21424001455299999	0.219868063927	0.21428425610100002	0.20143252611200002	0.187282681465	0.17579618096400002	0.165099427104	0.152377292514	0.139363214374	0.130787074566	0.129659429193	0.132843211293	0.132616385818	0.124393448234
410	4	19/9/2016	13:39:33	sucrose	no	1	92.86	2.64	3.34	5.23	12.13	60	1685	0.615	9.59	17.4	2.62	0.0738196969032	0.0739918649197	0.0847808420658	0.107593536377	0.134557694197	0.157340586185	0.176558941603	0.194791093469	0.210297212005	0.222810193896	0.232786089182	0.239259094	0.241714313626	0.240686625242	0.238235369325	0.238445401192	0.246131673455	0.261062324047	0.27506819367400004	0.278308391571	0.267781436443	0.247843325138	0.226210385561	0.208997353911	0.196248486638	0.183717116714	0.170425206423	0.1614715904	0.160533949733	0.16391964256799998	0.163272246718	0.154108047485
2799	3	22/9/2017	15:38:34	raw	yes	171	87.46	3.4	3.22	4.66	12.24	15	1274	0.542	9.21	9.5	2.49	0.0454993098974	0.049430951476099994	0.062411025166499996	0.08557851612569999	0.113654986024	0.137670442462	0.156139686704	0.173369541764	0.188990369439	0.200215861201	0.206992164254	0.20968914032000002	0.208408236504	0.20471678674199997	0.20148101449	0.203148901463	0.214038416743	0.233015432954	0.250865727663	0.25771176815	0.251665323973	0.236682936549	0.21955032646699998	0.20579046011	0.19349461793900002	0.178836360574	0.16365088522399998	0.153523087502	0.15215964615299998	0.155885860324	0.15549620985999998	0.14570896327500002
4602	5	11/10/2016	15:14:19	raw	yes	478	87.86	3.55	3.17	4.53	12.25	62	1438	0.557	8.67	13.5	2.46	0.041299790144	0.045295715332000004	0.058409646153499986	0.08102056384089999	0.107971653342	0.13160713017	0.150057777762	0.166296333075	0.18088234961	0.19192118942699998	0.198904544115	0.20148751139600002	0.19943630695300002	0.194768726826	0.19117359817000001	0.192961886525	0.203367218375	0.22117972374000008	0.23770853877099998	0.24380157887899997	0.23793616890900002	0.223496064544	0.207149609923	0.194416448474	0.18317884206799998	0.16926957666900005	0.15453514456700002	0.144908234477	0.143709644675	0.147280141711	0.14704708755	0.13778701424599998
4595	6	7/12/2017	08:10:37	raw	yes	252	86.36	3.6	3.33	4.66	12.61	20	1359	0.5479999999999999	9.37	29.5	2.58	0.0454168021679	0.049510717392	0.0631778985262	0.0863665044308	0.114012032747	0.13875900209	0.158257976174	0.175721034408	0.19108094274999998	0.201691269875	0.20822349190699999	0.211041614413	0.209711104631	0.20587016642099998	0.20285050571	0.204922020435	0.215895995498	0.234482109547	0.25202447176	0.259040355682	0.252899169922	0.23810437321699998	0.221326515079	0.20736865699299997	0.194839552045	0.180061846972	0.164782762527	0.154660716653	0.153363868594	0.1572573632	0.157093405724	0.14751453697699998
4644	3	15/7/2016	07:58:13	raw	yes	231	89.24	3.87	3.33	4.42	12.59	7	1367	0.5529999999999999	8.69	7.6	2.58	0.0385204702616	0.0417423248291	0.0544667243958	0.0767454057932	0.102535128593	0.125157564878	0.143858194351	0.160453781486	0.174594059587	0.185113638639	0.191685467958	0.194542631507	0.1932759583	0.189001575112	0.185433581471	0.18715375661800002	0.197765693069	0.215918406844	0.232798293233	0.238976299763	0.232764855027	0.219010964036	0.204212844372	0.192243844271	0.181287318468	0.167819678783	0.153443187475	0.144130468369	0.143393933773	0.146900519729	0.145846799016	0.13606081903
4377	1	22/8/2016	08:36:45	raw	yes	473	93.18	3.69	3.22	4.53	12.41	54	1427	0.5579999999999999	8.75	9.4	2.49	0.0422351658344	0.046042263507799996	0.0589564591646	0.0809387713671	0.10601221025	0.128811597824	0.148740679026	0.166043251753	0.179925352335	0.189873754978	0.196575701237	0.19961716234700005	0.19817379116999997	0.193846866488	0.190348669887	0.192316874862	0.202792167664	0.220220386982	0.236926868558	0.243669047952	0.237596362829	0.223014727235	0.20715461671399998	0.194484815001	0.183227241039	0.16972552239900002	0.155238047242	0.145666271448	0.144711390138	0.148376300931	0.147716477513	0.13832053542099998
3722	2	20/2/2017	08:31:08	raw	yes	304	96.39	3.78	3.18	4.55	12.49	44	1316	0.534	8.76	12.2	2.49	0.0440424531698	0.0475461781025	0.060569986701	0.0833609849215	0.109877884388	0.133068531752	0.152156800032	0.16952520608899999	0.183957204223	0.194517701864	0.201466426253	0.204379767179	0.20331576466600002	0.199357256293	0.195738837123	0.19768433272799998	0.20844227075599997	0.22606100141999996	0.24271686375100002	0.24916499853100002	0.243197649717	0.22887429595	0.212572783232	0.199418365955	0.188069581985	0.174385413527	0.159447088838	0.149461567402	0.148113012314	0.151593208313	0.151218622923	0.141794010997
1384	10	13/8/2018	14:52:41	bicarbonate	no	255	90.35	4.17	3.34	4.71	13.19	7	1082	0.555	9.34	8.6	2.63	0.0410743653774	0.0449243783951	0.0580683648586	0.0803918838501	0.106476932764	0.129817143083	0.149385988712	0.166596487164	0.180720373988	0.191152006388	0.19784244895	0.201024949551	0.200103759766	0.196242123842	0.193247273564	0.195248171687	0.205976843834	0.223970994353	0.240985989571	0.24776248633900005	0.241672098637	0.227514967322	0.212019264698	0.199519619346	0.188075348735	0.173904106021	0.15897943079500002	0.149324595928	0.148257851601	0.151591300964	0.150608241558	0.14067901670900002
2173	8	31/8/2018	12:30:48	peroxide	no	172	91.09	3.43	3.27	4.74	12.4	20	1619	0.547	9.22	24.4	2.48	0.04762163758277893	0.05087690055370332	0.06385765969753265	0.0867760181427002	0.1135934442281723	0.13729193806648254	0.1559116691350937	0.17251507937908173	0.18731358647346494	0.19796168804168696	0.20462267100811005	0.20785334706306446	0.20665670931339264	0.20184600353240967	0.19801659882068634	0.19974033534526825	0.21031613647937766	0.22878436744213104	0.2463417202234268	0.2528422176837921	0.2459678202867508	0.2307214736938477	0.2138475775718689	0.19976787269115448	0.18748025596141807	0.17348594963550568	0.1586706042289734	0.1487087607383728	0.14752118289470673	0.15131574869155884	0.15095864236354828	0.14132830500602722
905	4	29/9/2016	14:10:18	sucrose	no	32	92.17	3.53	3.3	5.15	12.93	65	1611	0.62	9.47	15.8	2.6	0.0757020413876	0.076567530632	0.08730037510399999	0.109508633614	0.136247441173	0.158707976341	0.177644282579	0.196042761207	0.211898639798	0.224392831326	0.234161317348	0.240496024489	0.243162050843	0.242706015706	0.240557283163	0.240807682276	0.248371988535	0.263237476349	0.27728751301800003	0.280804395676	0.271187096834	0.252182096243	0.231336772442	0.215268746018	0.203029900789	0.190249562263	0.17728357017000002	0.16870418191	0.167840182781	0.17124256491700002	0.170111730695	0.16031293571
2456	11	31/8/2018	10:32:23	sucrose	no	1112	91.47	4.98	3.7	4.75	14.38	110	1260	0.5760000000000001	9.72	6.6	2.96	0.06230358779430389	0.06320233643054962	0.07306236028671265	0.09364651143550873	0.11804157495498654	0.13871437311172485	0.15615828335285187	0.17301402986049652	0.1878419667482376	0.1994310170412064	0.2086234986782074	0.21537135541439054	0.2187313288450241	0.21867382526397705	0.2166886031627655	0.21666394174098969	0.22366052865982056	0.2372255027294159	0.24939586222171786	0.25194957852363586	0.2432964146137237	0.22684453427791595	0.2086988389492035	0.19505685567855835	0.1853935867547989	0.17495204508304596	0.16358354687690735	0.15635423362255094	0.15666507184505465	0.16058842837810516	0.1594199240207672	0.14928187429904938
2374	9	3/9/2018	09:09:49	starch	no	679	93.13	3.68	3.03	4.67	12.35	69	1401	0.54	8.87	6.9	2.37	0.0586635023355484	0.06417800486087799	0.07802611589431763	0.10106326639652252	0.1273152381181717	0.1501631885766983	0.16821330785751346	0.1828063279390335	0.19458366930484766	0.20358499884605408	0.20917807519435885	0.21017105877399445	0.206773042678833	0.2008831351995468	0.19532649219036105	0.19428248703479767	0.2019856423139572	0.21803513169288635	0.2350188344717025	0.2433197796344757	0.2386172413825989	0.2240242958068848	0.20723620057106013	0.19372998178005216	0.18211659789085388	0.1693906933069229	0.1562720090150833	0.14712904393672946	0.1455913633108139	0.14851891994476318	0.14762720465660095	0.13849399983882904
357	10	1/9/2016	13:13:27	bicarbonate	no	34	95.9	3.21	3.42	4.65	12.24	14	1256	0.569	9.1	13.0	2.63	0.043358653783800015	0.047114312648800005	0.0602521598339	0.0829970985651	0.10958583653	0.133477538824	0.15342226624500002	0.170511499047	0.184334635735	0.19450442493	0.201595470309	0.205096676946	0.204037770629	0.199772208929	0.196416154504	0.198562443256	0.209539994597	0.228221654892	0.245934337378	0.252831041813	0.246648401022	0.231542572379	0.214300364256	0.20034378767	0.188108161092	0.173622146249	0.158527061343	0.148605048656	0.147331535816	0.15072186291200002	0.14980463683599998	0.139869078994
2385	20	3/9/2018	09:11:28	starch	no	640	90.83	3.53	2.8	4.79	12.09	95	1559	0.545	8.74	5.5	2.15	0.05915805697441101	0.06524930894374847	0.07979901134967804	0.10312001407146454	0.13008080422878265	0.15363815426826474	0.17196834087371826	0.18711289763450625	0.199659064412117	0.2087509334087372	0.21398229897022247	0.21528147161006927	0.21236552298069	0.2059568166732788	0.19962482154369354	0.1983333379030228	0.20586919784545896	0.22170187532901764	0.2384233921766281	0.2460758239030838	0.2406841963529587	0.22590801119804385	0.20884430408477786	0.19489364326000214	0.18315456807613373	0.1701492816209793	0.15654943883419034	0.14736534655094147	0.14614655077457428	0.14934389293193814	0.14844270050525665	0.1389998346567154
1363	5	14/8/2018	14:35:45	starch	no	296	89.11	4.13	3.33	4.73	13.16	34	1170	0.555	9.35	13.1	2.65	0.0414367616177	0.045216038823100005	0.0587473213673	0.0818752348423	0.108843013644	0.132516503334	0.152221724391	0.169437974691	0.183379665017	0.19377450645	0.201130002737	0.204191863537	0.20212046802	0.197236955166	0.193836197257	0.196241125464	0.207212358713	0.225438222289	0.242830991745	0.24984189868	0.244047030807	0.229903385043	0.214089199901	0.200956732035	0.189168184996	0.17517375946	0.160209834576	0.15042586624600002	0.149490922689	0.153092235327	0.152299836278	0.14223818481
3063	9	16/5/2016	09:06:56	raw	yes	479	71.49	3.62	3.29	4.27	12.2	41	1538	0.504	8.52	12.1	2.54	0.03780183196069999	0.041086807847	0.0536462068558	0.0747468471527	0.09948977828029999	0.121921896935	0.140368655324	0.156515479088	0.16987857222600006	0.179642692208	0.186160445213	0.189037725329	0.188103199005	0.184060454369	0.180201143026	0.18201959133099999	0.19245629012600002	0.209556177258	0.22562581300700002	0.231716200709	0.22582416236400002	0.212498262525	0.198019266129	0.18614064157000001	0.17509345710299998	0.161946728826	0.148276463151	0.13909114897299998	0.138029307127	0.141720578074	0.141264528036	0.13199099898299999
1088	15	5/10/2016	14:22:20	formaldehyde	no	78	90.87	3.54	3.39	4.59	12.5	50	1331	0.5660000000000001	8.97	16.5	2.65	0.0434288978577	0.0477434247732	0.0614846795797	0.0844935029745	0.111082181334	0.13452807068800002	0.153809443116	0.17040207982099995	0.184407547116	0.195264741778	0.202556490898	0.205606490374	0.20388546586	0.199349477887	0.196181058884	0.198223382235	0.208653107285	0.227017343044	0.244387045503	0.250361651182	0.243567615747	0.22885672748100006	0.212596386671	0.199249684811	0.187273144722	0.17345808446400002	0.159008622169	0.14917512238	0.147900953889	0.151604220271	0.151246994734	0.141833916306
1581	1	5/1/2017	09:00:49	raw	yes	160	93.79	3.68	3.11	4.58	12.36	35	1399	0.563	8.67	11.9	2.39	0.0441349595785	0.0474121719599	0.0602362006903	0.08358979225160001	0.110679626465	0.133423134685	0.151968687773	0.16883397102400002	0.183020919561	0.194023013115	0.201485261321	0.204435959458	0.202467545867	0.197583168745	0.194139540195	0.196389630437	0.207216516137	0.224909603596	0.241465345025	0.248045250773	0.242137521505	0.227724060416	0.211582139134	0.198574915528	0.18692137301	0.172726154327	0.157701045275	0.147815868258	0.146748512983	0.15070348978	0.150327816606	0.14061591029200002
3253	5	22/5/2017	09:20:15	raw	yes	233	93.42	4.02	3.27	4.65	12.92	18	1408	0.55	9.22	13.2	2.56	0.042538344860100004	0.0467337369919	0.060404866933800004	0.083515048027	0.11119639873500001	0.136001348495	0.155434638262	0.17214965820300002	0.18687257170699997	0.197817370296	0.204679489136	0.20818687975400002	0.206982970238	0.20193432271499998	0.198350980878	0.20098593831099998	0.212260365486	0.230796515942	0.24854230880699998	0.255247890949	0.24863828718699998	0.234104529023	0.21830974519299998	0.20539289712900002	0.19338411092799998	0.17888782918499999	0.163983017206	0.154211178422	0.153007432818	0.156564742327	0.155636116862	0.145326793194
1806	1	31/8/2018	11:04:32	bicarbonate	no	434	86.96	4.02	3.16	4.71	12.89	46	1603	0.55	9.05	15.2	2.39	0.044329240918159485	0.048671528697013855	0.06176111102104188	0.08440420031547546	0.11066971719264984	0.1337135285139084	0.1529100090265274	0.16967129707336426	0.18406888842582705	0.19484856724739075	0.2017794847488404	0.20527410507202148	0.20398907363414764	0.19947397708892825	0.1959334909915924	0.1973901093006134	0.2076839655637741	0.2257129102945328	0.2426528334617615	0.2488122284412384	0.24241264164447784	0.22809037566185	0.21225948631763453	0.1993062049150467	0.18737752735614774	0.17313547432422638	0.15829260647296906	0.14851777255535126	0.1472642868757248	0.15066750347614288	0.15001694858074188	0.14031656086444855
2775	7	28/10/2016	08:14:50	raw	yes	315	93.42	3.74	3.3	4.59	12.63	48	1390	0.568	8.88	15.8	2.54	0.0401690602303	0.0443716049194	0.057906180620200004	0.0806189328432	0.10770973563200001	0.132017627358	0.151131004095	0.167696505785	0.18216021359	0.19307938218100001	0.200320005417	0.203049272299	0.201058253646	0.196767508984	0.19336254894699997	0.195334360003	0.206505566835	0.22449414431999995	0.241411924362	0.24878421425799999	0.242901548743	0.227821305394	0.211528152227	0.198408454657	0.186441853642	0.17254973948	0.158054798841	0.14847718179199998	0.14744110405400002	0.151013672352	0.150290846825	0.140531942248
1926	1	31/8/2018	11:52:58	formaldehyde	no	783	89.48	3.16	3.25	4.72	12.11	50	1271	0.541	9.18	9.0	2.54	0.045743361115455634	0.049548864364624016	0.06258025765419006	0.08582635223865509	0.11329303681850432	0.1370059847831726	0.1557679921388626	0.17252887785434726	0.18679529428482056	0.19782336056232447	0.2052066326141357	0.20788851380348208	0.2055345177650452	0.20001766085624686	0.1959985941648484	0.19769343733787534	0.20787489414215088	0.2249992936849594	0.2412174493074417	0.24786816537380216	0.24181194603443146	0.2267557978630066	0.2097947597503662	0.1957641392946244	0.18363617360591888	0.16966550052165985	0.15466204285621646	0.14460879564285278	0.14341455698013306	0.14727963507175446	0.14737094938755035	0.13868792355060575
853	16	26/9/2016	15:45:28	formaldehyde	no	50	94.63	3.61	3.32	4.63	12.53	52	1329	0.57	8.94	17.6	2.6	0.0433665215969	0.0470834374428	0.0607431828976	0.0838998556137	0.111136093736	0.135830253363	0.155450820923	0.172088027	0.186196789145	0.196895673871	0.204050093889	0.206887751818	0.205365821719	0.200830861926	0.196976482868	0.199153989553	0.210136070848	0.22808727622	0.24533188343	0.251951724291	0.245092704892	0.230128839612	0.2143535465	0.201497763395	0.189596876502	0.17550034821	0.160868301988	0.151287466288	0.150065407157	0.153330937028	0.15244489908199998	0.142719238997
1666	1	31/8/2018	11:36:27	bicarbonate	no	599	90.78	3.34	2.98	4.23	11.54	19	1343	0.496	8.35	4.5	2.23	0.04134415090084076	0.04463781416416168	0.056580513715744025	0.07727557420730591	0.10135310888290404	0.12269629538059235	0.13993440568447113	0.15540052950382233	0.168954536318779	0.17858049273490906	0.1840411126613617	0.18645574152469635	0.1853968054056168	0.18142545223236084	0.17847660183906555	0.18013547360897064	0.1893080174922943	0.2053474187850952	0.22059522569179527	0.2267846614122391	0.22137805819511414	0.2078656405210495	0.1932595819234848	0.1816590577363968	0.170863077044487	0.15797129273414612	0.14460256695747375	0.13550902903079987	0.1342162936925888	0.13758838176727295	0.1370345652103424	0.1279953271150589
4450	5	4/8/2016	10:21:00	raw	yes	310	84.71	3.38	3.43	4.42	12.18	9	1334	0.515	8.8	7.5	2.67	0.042304083704900006	0.04590359330180002	0.058533936738999995	0.0803391486406	0.10627056658299999	0.12932254374000002	0.147824883461	0.16372808814	0.177173569798	0.1874576509	0.19463390111900009	0.19824148714499998	0.197251498699	0.19285017252	0.189313098788	0.19123776257	0.20188090205200002	0.219800159335	0.236224412918	0.242002621293	0.235970050097	0.22237101197200002	0.20678579807300002	0.193864703178	0.182660147548	0.1694598943	0.155276879668	0.145745500922	0.144558772445	0.148065716028	0.14736515283600002	0.137778669596
2600	15	31/8/2018	11:00:06	sucrose	no	592	88.4	4.08	3.59	5.04	13.63	84	1770	0.589	9.91	8.9	2.81	0.07070532441139221	0.07150740921497345	0.0816042572259903	0.10285747051239014	0.12865160405635834	0.15055625140666962	0.16930177807807922	0.1876548677682877	0.2028956413269043	0.2145230770111084	0.2245624661445617	0.2318687438964844	0.2349862456321717	0.23433710634708405	0.2315613180398941	0.2313881516456604	0.23900045454502106	0.25347912311553955	0.2664732336997986	0.2694261968135834	0.2604503631591797	0.242650642991066	0.22289447486400604	0.2079533189535141	0.1965943425893784	0.1843648999929428	0.17182183265686035	0.1637415736913681	0.16340842843055725	0.16697558760643005	0.16576221585273745	0.1556873321533203
1814	9	31/8/2018	11:05:44	bicarbonate	no	521	92.09	3.97	3.71	4.66	13.32	35	1621	0.5529999999999999	9.63	8.6	2.85	0.04335668683052063	0.0475432425737381	0.06041410565376281	0.08250059187412262	0.10915349423885344	0.13300958275794986	0.15190914273262024	0.16872724890708926	0.18326833844184875	0.193970650434494	0.20114465057849884	0.2043178677558899	0.2026694118976593	0.19825509190559387	0.19528625905513766	0.1977347731590271	0.20856748521327967	0.2263442128896713	0.2429624050855637	0.249615341424942	0.2440990656614304	0.2301493138074875	0.2143533080816269	0.20162199437618256	0.190273255109787	0.17643724381923676	0.161215141415596	0.15085525810718536	0.14966845512390134	0.15329356491565704	0.15241336822509766	0.14256761968135834
1873	8	31/8/2018	12:07:03	formaldehyde	no	124	82.11	2.52	2.9	4.72	11.12	73	1503	0.525	8.77	4.5	2.2	0.04761351644992829	0.05146840214729309	0.06459113955497743	0.08772172033786774	0.11487209796905518	0.1386190503835678	0.15756289660930636	0.17455542087554932	0.18908073008060453	0.1988612860441208	0.2051921635866165	0.20784850418567646	0.20551735162734985	0.20038171112537384	0.19635465741157526	0.19730621576309204	0.2067670375108719	0.2241237759590149	0.2408836483955384	0.2469720542430877	0.2399282604455948	0.224103182554245	0.20659373700618744	0.19261758029460907	0.1802840381860733	0.16566035151481628	0.15074723958969116	0.14103755354881287	0.13990294933319092	0.14409556984901428	0.14462526142597198	0.13633741438388824
1126	6	6/8/2018	14:10:42	starch	no	273	89.87	3.76	3.59	4.78	13.08	31	1167	0.56	9.7	12.9	2.85	0.0509021580219	0.0555189549923	0.06887705624099999	0.0920235365629	0.119136482477	0.142982125282	0.162248253822	0.178478688002	0.192180559039	0.203288570046	0.210785731673	0.213333725929	0.211178779602	0.206478312612	0.202680751681	0.204179793596	0.214636400342	0.233038768172	0.250807851553	0.258170217276	0.2525190413	0.237688466907	0.220935195684	0.207370385528	0.195576295257	0.18165333569000006	0.166738703847	0.156978741288	0.155931502581	0.15947273373600002	0.158483341336	0.148464605212
2873	10	6/12/2017	11:54:32	raw	yes	251	88.59	3.61	3.33	4.64	12.61	23	1360	0.547	9.36	28.1	2.58	0.043028101325000005	0.0467619746923	0.060734346508999996	0.0844338387251	0.11213375627999997	0.136343404651	0.155786916614	0.173183128238	0.188065126538	0.19927617907499998	0.206936359406	0.209908023477	0.20790283381900002	0.20323283970400002	0.199814751744	0.202296301723	0.213750168681	0.23261664807799998	0.250453263521	0.257528662682	0.251755267382	0.23702594637899999	0.219806089997	0.20581707358399998	0.194002076983	0.17970636487	0.163980796933	0.153403416276	0.152003139257	0.156034678221	0.156124904752	0.146782085299
838	1	26/9/2016	15:43:13	raw	yes	45	93.48	3.54	3.32	4.61	12.44	46	1346	0.5670000000000001	8.92	13.9	2.62	0.0448259413242	0.0484747439623	0.0617613941431	0.0841293931007	0.110771238804	0.135260611773	0.154598131776	0.170890241861	0.185008630157	0.196021720767	0.203133612871	0.206038922071	0.204398870468	0.199780628085	0.19662848115	0.199244216084	0.21014778316	0.228016838431	0.245100781322	0.251651078463	0.245277315378	0.230614587665	0.214486628771	0.201443761587	0.189562559128	0.17544828355300002	0.160769954324	0.151258304715	0.150138109922	0.153316125274	0.15257266163799998	0.143087118864
3443	4	29/9/2016	10:15:14	raw	yes	120	88.63	3.77	3.44	4.61	12.81	55	1404	0.573	9.06	16.0	2.68	0.044625043869	0.048582449555400004	0.061676129698800014	0.0842710882425	0.111343741417	0.135756120086	0.155398160219	0.17221103608600002	0.186197534204	0.196776762605	0.204178377986	0.20740455389	0.205740600824	0.201441630721	0.198157817125	0.20022375881700002	0.211349546909	0.229859054089	0.247190028429	0.25430354476	0.24839888513099997	0.233702108264	0.217829331756	0.205102607608	0.19336350262200008	0.179130002856	0.164270818233	0.154368594289	0.153033301234	0.156560048461	0.155632182956	0.145754471421
782	7	3/10/2016	14:14:54	starch	no	134	94.21	3.66	3.33	4.75	12.72	59	1376	0.583	9.08	9.9	2.57	0.0519061535597	0.0553154945374	0.0692182034254	0.0929987579584	0.120214149356	0.144277006388	0.163553074002	0.17991368472600006	0.193961963058	0.204501077533	0.211430639029	0.2142816782	0.212177738547	0.20725095272100005	0.203278437257	0.20416508615	0.214608743787	0.233296647668	0.25110951066	0.258773297071	0.252928316593	0.237281426787	0.21933914721	0.204636618495	0.192286938429	0.17865769565099998	0.16429977119	0.154341518879	0.152530148625	0.155593767762	0.154649958014	0.144889190793
3760	1	2/9/2016	09:07:59	raw	yes	458	97.74	3.79	3.41	4.52	12.68	44	1374	0.564	8.95	9.0	2.65	0.0439158082008	0.0477738380432	0.0608001500368	0.083446636796	0.109775960445	0.13261307775999998	0.151275292039	0.168570965528	0.18297952413600002	0.19345843792	0.200568318367	0.20347107946899998	0.201846346259	0.197643339634	0.194434016943	0.196346357465	0.207100912929	0.22514149546599999	0.24200013279899998	0.24865411222	0.242638260126	0.22830219566799997	0.212478980422	0.199822917581	0.18858410418	0.174772769213	0.160133272409	0.15062554180600002	0.149582773447	0.152975738049	0.15189826488500002	0.141926810145
307	8	29/8/2016	14:30:05	bicarbonate	no	45	81.18	3.18	3.39	4.65	12.16	33	1271	0.5670000000000001	9.07	14.0	2.65	0.0467277318239	0.0507407784462	0.0644299685955	0.08662244677539999	0.113180667162	0.137580350041	0.15666872263	0.173369571567	0.188263997436	0.19904948771	0.206021174788	0.20942170918	0.208313882351	0.20404060185	0.200416877866	0.202466830611	0.213620856404	0.232305541635	0.250074386597	0.256809920073	0.250229656696	0.235220998526	0.218744009733	0.20496277511100006	0.192272782326	0.177850335836	0.162941947579	0.152910813689	0.151525720954	0.154988974333	0.15428881347200002	0.144674554467
315	16	29/8/2016	14:31:17	formaldehyde	no	63	76.67	3.38	3.37	4.64	12.35	48	1274	0.57	9.04	14.8	2.64	0.045477733016	0.0489072948694	0.062187403440500014	0.0856676697731	0.113011986017	0.137065038085	0.156568452716	0.173251613975	0.186987444758	0.197996258736	0.205563634634	0.208384484053	0.206637725234	0.202147051692	0.199070259929	0.201401144266	0.212120622396	0.230844005942	0.248765408993	0.255083858967	0.248001769185	0.233014374971	0.216795727611	0.203106299043	0.190717414021	0.17644980549800002	0.161673158407	0.152165010571	0.15106216072999998	0.154482960701	0.153739213943	0.14402332902
2826	5	5/6/2017	11:29:39	raw	yes	333	91.87	3.44	3.44	4.58	12.44	20	1310	0.537	9.35	14.0	2.7	0.0425829589367	0.0464932024479	0.0603542625904	0.08363097906110001	0.11096984148	0.134656861424	0.153209015727	0.170250505209	0.184672921896	0.195060893893	0.202802658081	0.206572383642	0.205052092671	0.200562953949	0.197413742542	0.199573278427	0.210032850504	0.228205919266	0.24592123925700002	0.25293165445300003	0.246600732207	0.231533393264	0.21491934359099998	0.201694324613	0.19004496932	0.176094040275	0.161306768656	0.15137223899399999	0.14988291263599998	0.153306186199	0.152735367417	0.143171608448
4688	8	12/4/2016	13:42:42	raw	yes	778	71.08	3.84	3.3	4.29	12.42	37	1655	0.506	8.53	13.5	2.56	0.0345685631037	0.0383819043636	0.0509279072285	0.07238520681860001	0.09749114513399999	0.119538038969	0.13730165362400001	0.153221949935	0.166707634926	0.17668429017099999	0.183333992958	0.18605509400400005	0.185083910823	0.18162959814100002	0.178341343999	0.179900154471	0.189619839191	0.20620656013500002	0.222438186407	0.22938266396499998	0.224322706461	0.210940569639	0.19590274989599998	0.183896332979	0.172958314419	0.15979307889900002	0.145880401134	0.136710420251	0.135905966163	0.139590024948	0.13922630250499998	0.130083441734
241	6	5/9/2016	14:07:38	starch	no	39	91.3	3.41	3.39	4.69	12.44	50	1287	0.575	9.12	12.8	2.63	0.049602240324	0.0533159375191	0.0670689195395	0.0903784632683	0.117886602879	0.14225941896400002	0.161127686501	0.17733983695500002	0.19136595726	0.20187112689	0.209067881107	0.21228377521	0.2107989043	0.206039905548	0.201850026846	0.203405633569	0.214363768697	0.233268797398	0.251199156046	0.258510112762	0.252561897039	0.236791595817	0.219007208943	0.20519246161	0.192810088396	0.178151771426	0.163258910179	0.15333580970799998	0.151953577995	0.155262485147	0.154407307506	0.144851341844
3043	2	26/4/2016	09:20:44	raw	yes	621	94.56	3.62	3.34	4.24	12.21	32	1591	0.502	8.54	10.5	2.59	0.0365565121174	0.039657354354900004	0.05142165720459999	0.0724006742239	0.0972026735544	0.11919490993	0.137667134404	0.153840169311	0.166945099831	0.17687112093	0.183512911201	0.18621395528299997	0.18536026775800002	0.18220101296900001	0.178989261389	0.18014806509	0.18980222940400002	0.206171348691	0.22162809968000002	0.228162109852	0.22288197279	0.20990489423300002	0.195678561926	0.183767169714	0.17280472815	0.159876361489	0.146139025688	0.136909008026	0.135885849595	0.139296427369	0.13872319459899998	0.13005310297
2761	7	24/11/2016	08:29:25	raw	yes	180	90.0	3.65	3.33	4.64	12.59	40	1403	0.573	8.98	18.1	2.54	0.036411970853800005	0.0403689444065	0.05319845676419999	0.0756961256266	0.102953746915	0.127626135945	0.14720256626599998	0.164507448673	0.17946754395999998	0.190629765391	0.19802929461	0.20072352886199998	0.19910532236099998	0.194720476866	0.190555691719	0.19228567182999998	0.203616306186	0.221960917115	0.239114969969	0.246070638299	0.239789500833	0.224727317691	0.20845849812	0.19511730969000002	0.182821035385	0.16864697635200002	0.15371917188200002	0.14363439381100002	0.14240847528	0.146110832691	0.14550916850600001	0.135766744614
3074	10	21/7/2017	08:47:58	raw	yes	162	95.16	4.06	3.53	4.64	13.21	25	1451	0.555	9.54	16.5	2.8	0.042557686567299996	0.0467369258404	0.0603566765785	0.0832362174988	0.110487923026	0.135031059384	0.154937639832	0.172348096967	0.186797305942	0.197982028127	0.205945402384	0.209187358618	0.20754493773	0.20310032367699998	0.199876010418	0.202380463481	0.21360780298700002	0.23265090584800002	0.250704228878	0.257593989372	0.251516759396	0.236841619015	0.220553085208	0.20722965896099999	0.195066258311	0.180765300989	0.165741190314	0.155907437205	0.154714435339	0.15794095397	0.156982198358	0.146859034896
3366	2	22/5/2017	09:22:52	raw	yes	218	93.5	4.02	3.26	4.64	12.9	21	1418	0.5489999999999999	9.21	12.3	2.57	0.0428241789341	0.0465403348207	0.06040662527080001	0.0841314643621	0.111499547958	0.135762616992	0.15528444945800002	0.17188630998100002	0.185979321599	0.196746781468	0.20433457195799998	0.20800511539	0.206811189651	0.20246118307100008	0.19894772768	0.201013669372	0.21215845644499998	0.230793610215	0.248390957713	0.255501836538	0.249486073852	0.23456726968299998	0.218136906624	0.20534484088399999	0.19388405978700002	0.17943438887600002	0.164186164737	0.15442122519	0.15332484245300002	0.15664774179500002	0.155630707741	0.14558945596200001
1496	3	21/11/2016	12:36:29	raw	yes	201	95.9	3.63	3.31	4.65	12.58	43	1416	0.574	8.98	18.3	2.54	0.0495768785477	0.0535637885332	0.06687763333319999	0.08974744379519999	0.117118388414	0.141285330057	0.16058242321	0.177550032735	0.192152142525	0.203216075897	0.210410237312	0.213702961802	0.212288498878	0.207553565502	0.20390959084	0.205924063921	0.216919988394	0.235374361277	0.252709746361	0.259709328413	0.253701895475	0.238651692867	0.222054794431	0.209065243602	0.197353169322	0.1828584373	0.16757185757200002	0.157541185617	0.156339451671	0.160089671612	0.159653410316	0.14985129237199998
4147	1	6/1/2016	09:29:40	raw	yes	523	93.81	3.33	3.29	4.59	12.21	41	1676	0.518	8.82	11.7	2.51	0.047088816761999996	0.050842538476	0.0634098649025	0.0855545550585	0.11208260059399999	0.135699912906	0.154689088464	0.171235784888	0.185283020139	0.19579847157000002	0.20293489098499998	0.205972105265	0.20425809919799998	0.19984565675299998	0.19631189107900002	0.19767251610800002	0.207538872957	0.22489361465	0.241615220904	0.248062387109	0.241849765182	0.22739714384100002	0.211210697889	0.19812177121599997	0.18649175763099998	0.17258772254000002	0.15799140930199998	0.148264810443	0.147046029568	0.15083636343499998	0.150776460767	0.14194045960899998
2114	9	31/8/2018	12:27:30	peroxide	no	1407	93.07	3.97	3.03	4.45	12.43	97	1404	0.523	8.63	9.9	2.29	0.040590941905975335	0.043936371803283684	0.056435152888298035	0.07810249924659729	0.1034231334924698	0.12568025290966034	0.1440417319536209	0.160660982131958	0.17453345656394958	0.1841730624437332	0.190038338303566	0.19243015348911285	0.1909215897321701	0.1868421584367752	0.18360477685928345	0.184892937541008	0.19421172142028809	0.2110523134469986	0.2272299826145172	0.23334550857543945	0.22724443674087524	0.21330170333385468	0.19816629588603973	0.18595010042190552	0.17483307421207428	0.16165120899677274	0.14794950187206268	0.13907602429389954	0.13841339945793152	0.14215227961540222	0.141463503241539	0.13196362555027008
4451	5	30/10/2017	11:13:32	raw	yes	150	81.37	3.71	3.23	4.75	12.68	22	1416	0.555	9.34	15.1	2.47	0.045144602656399996	0.048505693674099994	0.062345266342199994	0.08674347400669999	0.115005090833	0.139534980059	0.159231588244	0.176922723651	0.19217202067400002	0.202862843871	0.209849253297	0.213382676244	0.21182604134100005	0.207364648581	0.204108968377	0.20607602596299998	0.21745681762699998	0.237125337124	0.255709588528	0.262777268887	0.25599819421799996	0.240359961987	0.223016276956	0.20866174995900005	0.19578911364100002	0.18080329895	0.165179625154	0.15498012304300002	0.153800860047	0.157600656152	0.157220765948	0.14710825681700002
4333	6	22/6/2017	08:22:48	raw	yes	427	86.41	3.74	3.33	4.49	12.6	20	1434	0.532	9.13	13.8	2.61	0.041871026158300004	0.0456503331661	0.0586620271206	0.08142398297789999	0.107717171311	0.131448850036	0.151110500097	0.167587950826	0.18154582381200002	0.192347973585	0.199190348387	0.201674953103	0.19993071258099998	0.19548621773699998	0.192079991102	0.194255545735	0.205025374889	0.22309122979600002	0.240129441023	0.246269851923	0.23964391648800001	0.22510083019699997	0.20886631309999998	0.19561012089299998	0.18430924415600008	0.170768260956	0.155919671059	0.14616674184800002	0.145428538322	0.149588555098	0.149379476905	0.139903128147
1439	1	16/8/2018	14:53:21	raw	yes	303	84.63	4.12	3.35	4.72	13.15	39	1171	0.5539999999999999	9.35	13.1	2.66	0.0416026115417	0.0449418127537	0.0580844432116	0.08175915479660001	0.109044671059	0.132434800267	0.151287943125	0.167960420251	0.182131618261	0.193318679929	0.200840130448	0.203830212355	0.202114105225	0.197597250342	0.194287419319	0.196379512548	0.20780107379	0.226603537798	0.243824541569	0.25064140558200004	0.244219869375	0.229249000549	0.212992995977	0.199674502015	0.187665760517	0.17349398136100005	0.15874375402899998	0.149096921086	0.148024365306	0.151617348194	0.150978535414	0.141221374273
3475	1	7/2/2017	08:25:37	raw	yes	168	98.61	3.13	3.13	4.6	11.79	44	1361	0.529	8.77	14.7	2.46	0.0451817810535	0.0487834215164	0.0621730387211	0.0851299017668	0.11189426481699999	0.135408446193	0.15463550388800001	0.17165590822700005	0.185717239976	0.196163550019	0.203177899122	0.206079542637	0.204714417458	0.200069278479	0.19587886333500001	0.197790786624	0.20879386365400002	0.22663415968400002	0.24358826875700001	0.250342994928	0.244013190269	0.229148611426	0.21235460042999998	0.198502451181	0.186259716749	0.17185769975200002	0.157037839293	0.147218048573	0.145812109113	0.149588689208	0.149476483464	0.140318199992
1847	2	31/8/2018	12:09:25	formaldehyde	no	414	86.49	3.41	3.14	4.61	12.12	74	1508	0.5329999999999999	8.93	8.3	2.4	0.04455873370170593	0.04826784133911133	0.0610756129026413	0.0837467759847641	0.11070722341537476	0.13429497182369232	0.1532021462917328	0.16976740956306458	0.1836705207824707	0.19387111067771912	0.20038628578186035	0.2028936743736267	0.2009839117527008	0.19598282873630524	0.19163313508033752	0.1924944370985031	0.20229589939117432	0.21983373165130607	0.2364407628774643	0.2426264137029648	0.2361169755458832	0.22143137454986567	0.2051955908536911	0.19186626374721527	0.18033722043037406	0.16712874174118042	0.15289601683616638	0.1431359350681305	0.1420007348060608	0.1457943469285965	0.1455308496952057	0.13634291291236875
2217	12	31/8/2018	12:41:18	peroxide	no	329	90.4	3.71	3.25	4.75	12.68	36	1428	0.551	9.21	29.9	2.48	0.0457921028137207	0.0497550368309021	0.062269255518913276	0.08515137434005737	0.1124494969844818	0.1363608092069626	0.15567998588085175	0.1724981963634491	0.1865269690752029	0.19707705080509186	0.2042155414819717	0.20734116435050964	0.20562413334846494	0.2007272839546204	0.197041779756546	0.1989579051733017	0.2096645683050156	0.22778211534023285	0.24475909769535065	0.2514725923538208	0.24540163576602936	0.2305713891983032	0.2141822725534439	0.20090769231319427	0.1891592293977737	0.17529980838298798	0.16033482551574707	0.1502690613269806	0.1491646021604538	0.15292686223983765	0.15229450166225433	0.14261101186275482
4366	2	22/2/2017	10:15:10	raw	yes	519	93.67	3.5	3.3	4.48	12.3	77	1413	0.525	8.84	12.7	2.61	0.042686194181399996	0.046524852514300004	0.0596735477448	0.082600235939	0.109183683991	0.131615161896	0.14990901947000002	0.166795507073	0.18113219737999997	0.19146634638300009	0.198059275746	0.201312378049	0.200100794435	0.19547994434799998	0.192066907883	0.194120377302	0.204353481531	0.221828490496	0.238609924912	0.24495477974399998	0.238570958376	0.224339708686	0.208469748497	0.19504982232999998	0.183267995715	0.169634208083	0.155154392123	0.145886033773	0.145189538598	0.148743763566	0.14815399050699998	0.13903954625099998
1907	2	31/8/2018	11:46:24	formaldehyde	no	1007	91.44	3.28	3.01	4.39	11.66	68	1385	0.509	8.54	4.8	2.29	0.04283417761325836	0.04563233256340027	0.05732764303684235	0.07895278930664062	0.10485634207725524	0.12751464545726776	0.14539514482021332	0.16104494035243988	0.17483602464199066	0.1849312633275985	0.1908472776412964	0.19337739050388336	0.19197086989879608	0.18730391561985016	0.18353739380836487	0.18503998219966888	0.1946980059146881	0.21122406423091888	0.22663818299770355	0.2321566790342331	0.2258833944797516	0.21194270253181446	0.1966869831085205	0.18445339798927307	0.17354191839694974	0.16066400706768036	0.14696088433265686	0.13771426677703855	0.13679562509059906	0.14025570452213287	0.13965386152267456	0.13068176805973053
1558	6	23/11/2017	09:30:42	raw	yes	640	84.64	3.39	3.2	4.54	12.14	22	1385	0.532	9.09	12.8	2.45	0.045247331261599986	0.049080207943900014	0.0624129772186	0.0857076942921	0.112695321441	0.136381283402	0.155768111348	0.17270311713199998	0.186948135495	0.197870105505	0.2050088346	0.207620814443	0.206019178033	0.201733916998	0.198027133942	0.199686348438	0.210422694683	0.228518366814	0.245060920715	0.251074910164	0.244852617383	0.230207338929	0.213646665215	0.200424402952	0.188850477338	0.17494472861299998	0.159998416901	0.149586364627	0.148052111268	0.152118623257	0.152043163776	0.142709136009
3416	2	4/8/2016	10:17:46	raw	yes	343	87.63	3.37	3.42	4.42	12.14	9	1321	0.514	8.78	7.5	2.67	0.0413292199373	0.0446657240391	0.0578292012215	0.07997219264510001	0.105237290263	0.12746578455	0.146338954568	0.163154214621	0.176622107625	0.186601728201	0.193852320313	0.197195082903	0.195621237159	0.191524013877	0.188811659813	0.190933197737	0.20103968679900008	0.218337923288	0.234980463982	0.241654902697	0.235964670777	0.22202186286400002	0.20636582374600002	0.193553343415	0.18202190101100002	0.16868622601	0.154751211405	0.145335808396	0.144185245037	0.147436484694	0.146449625492	0.136953026056
3810	4	14/6/2016	14:30:20	raw	yes	438	97.87	3.85	3.28	4.37	12.23	64	1860	0.511	8.51	16.2	2.53	0.0374422669411	0.0414114445448	0.053994014859199996	0.0754536539316	0.100903004408	0.123479768634	0.142092034221	0.15835474431500002	0.171676427126	0.18173405528099998	0.18851095438	0.19155253469900002	0.190477907658	0.186432436109	0.182992070913	0.184561803937	0.19450822472600002	0.211773127317	0.22834970056999995	0.234890684485	0.229092314839	0.21520066261300005	0.200092002749	0.18812404573	0.17709930241099994	0.163781121373	0.149571657181	0.140094608068	0.139266058803	0.14283573627499999	0.14219710230799998	0.133094325662
343	12	31/8/2016	14:29:58	peroxide	no	15	86.46	3.24	3.4	4.6	12.2	35	1344	0.564	9.03	21.1	2.63	0.0533104240894	0.0565420985222	0.0692303031683	0.0917554944754	0.118214786053	0.14151340723	0.160442098975	0.17749877274	0.192417785525	0.203204602003	0.21035143733	0.213446319103	0.211407080293	0.206881269813	0.203800216317	0.206225961447	0.217196047306	0.235188663006	0.252547204494	0.259771704674	0.253743171692	0.238584324718	0.221682235599	0.207946941257	0.19573286175700005	0.181488990784	0.166455194354	0.156482800841	0.155223011971	0.15862643718699998	0.157880827785	0.148329481483
1880	15	31/8/2018	12:08:06	formaldehyde	no	316	89.35	4.0	3.39	4.7	13.03	82	1375	0.5539999999999999	9.32	10.1	2.64	0.04141110181808472	0.04566977918148042	0.05927883088588715	0.08306153118610382	0.11048249900341034	0.13399097323417666	0.1528887152671814	0.16982150077819824	0.18447498977184296	0.1953994184732437	0.20223893225193024	0.20480714738368988	0.20311413705348969	0.19847896695137024	0.19483186304569244	0.19645142555236814	0.20696936547756195	0.2252329885959625	0.2425020337104797	0.2496407628059387	0.2435794025659561	0.2283931970596313	0.2118455469608307	0.19842790067195887	0.18646402657032013	0.17289191484451294	0.15866851806640625	0.14921876788139346	0.1484065055847168	0.15205323696136475	0.15112881362438202	0.14107537269592285
4379	3	29/7/2016	10:48:47	raw	yes	372	92.97	3.38	3.41	4.41	12.14	8	1322	0.544	8.77	8.4	2.67	0.0401174873114	0.043931335210800004	0.056276246905300004	0.07787577807900001	0.103754103184	0.12684811651699998	0.145436316729	0.16116566955999995	0.174715220928	0.185282990336	0.19214728474599999	0.195132136345	0.19392988085700005	0.189644888043	0.186109811068	0.188235774636	0.198741585016	0.216132387519	0.232810497284	0.239133089781	0.233258843422	0.21985177695799998	0.204658389091	0.192167714238	0.18114772439	0.16787891089899998	0.153781175613	0.144427537918	0.143104076385	0.146222993731	0.14534673094699999	0.135953605175
2586	1	31/8/2018	10:58:00	sucrose	no	1429	92.99	4.73	3.16	4.96	13.79	101	1829	0.583	9.33	12.5	2.45	0.06579038500785828	0.06651760637760162	0.07709100842475891	0.09848639369010924	0.12381698191165925	0.14594633877277374	0.16447420418262482	0.1816195845603943	0.19632810354232788	0.20800447463989247	0.2173508256673813	0.2240829020738601	0.2266869693994522	0.22519150376319885	0.2226564586162567	0.22307506203651428	0.230282723903656	0.2438900172710419	0.256401926279068	0.25942859053611755	0.25050586462020874	0.23335325717926025	0.21506184339523315	0.20119765400886536	0.1906157284975052	0.1789177805185318	0.16660508513450625	0.15873894095420835	0.15852366387844086	0.16196855902671814	0.16065049171447754	0.15068866312503815
4760	5	13/12/2017	10:50:50	raw	yes	230	88.84	3.61	3.33	4.67	12.57	18	1398	0.547	9.36	29.1	2.59	0.04291604459290002	0.046564117073999996	0.059634193778	0.0832685232162	0.111470967531	0.135722056031	0.15542179346100002	0.17304821312399998	0.187641769648	0.198127567768	0.205089464784	0.208536982536	0.20761230588	0.203429296613	0.199979707599	0.20185272395599999	0.212601736188	0.231687575579	0.24953372776500002	0.25570577383000004	0.249315202236	0.23458595573899998	0.21777582168600002	0.20371067524	0.19120025634799998	0.176844149828	0.161319106817	0.150683149695	0.14963324368	0.15396326780300001	0.15385113656500002	0.144544735551
4071	3	16/6/2017	08:49:17	raw	yes	357	92.02	3.43	3.45	4.56	12.45	19	1330	0.537	9.34	15.2	2.71	0.04199114441869999	0.0456952005625	0.0595986545086	0.0833454281092	0.110558047891	0.134149208665	0.153142035007	0.170126616955	0.18453678488699998	0.194937735796	0.202069550753	0.205592647195	0.20449976623100002	0.20027321577100002	0.196652248502	0.198242247105	0.20911604165999997	0.227898597717	0.245401978493	0.252417832613	0.246258512139	0.230983227491	0.214571341872	0.20148752629799999	0.189566135406	0.175431206822	0.16026796400499999	0.150082558393	0.149006143212	0.152926281095	0.152382284403	0.142323464155
696	16	21/9/2016	13:59:00	formaldehyde	no	155	91.64	3.81	3.3	4.68	12.77	60	1324	0.5770000000000001	8.97	15.7	2.58	0.0440483987331	0.0479686707258	0.0614238530397	0.0848426222801	0.111997038126	0.136248394847	0.155611857772	0.17250277102000006	0.187039062381	0.19791470468	0.205302998424	0.208230897784	0.206238821149	0.201734930277	0.198186308146	0.199751600623	0.210496515036	0.228956773877	0.245983570814	0.252184689045	0.246054962277	0.231432676315	0.214740768075	0.201409950852	0.18952909112	0.175422295928	0.160717979074	0.150980442762	0.150119841099	0.15399286150900002	0.153133004904	0.142939686775
904	3	29/9/2016	14:10:10	sucrose	no	34	87.3	3.56	3.3	4.86	12.68	54	1473	0.5920000000000001	9.17	17.7	2.6	0.0602298676968	0.0623503774405	0.0739183723927	0.0960151702166	0.123013392091	0.14652992785	0.16591732204	0.183627352118	0.198255985975	0.209482342005	0.217805311084	0.22255165875	0.223607376218	0.221375882626	0.218330785632	0.219624012709	0.229392528534	0.246063306928	0.261396229267	0.266328722239	0.258039683104	0.240943804383	0.222671359777	0.208184599876	0.196072563529	0.182571932673	0.168684780598	0.15949404239700002	0.15843744576	0.16206419467900002	0.161318421364	0.151414170861
1537	4	15/3/2016	09:00:58	raw	yes	587	95.56	3.46	3.29	4.36	12.1	22	1641	0.507	8.59	15.1	2.56	0.0407950282097	0.045110300183300006	0.0572800785303	0.0784213393927	0.103679537773	0.125924527645	0.14427998662	0.160858348012	0.17468625307100002	0.184788793325	0.191621229053	0.194322153926	0.192404359579	0.188058018684	0.185343906283	0.187699958682	0.197471395135	0.214111432433	0.229927688837	0.236231118441	0.230903372169	0.217309489846	0.202001824975	0.189487278461	0.17833609879	0.16522982716600002	0.151193961501	0.141750752926	0.14047960937	0.143857985735	0.143562972546	0.134818255901
4662	5	1/4/2016	08:34:54	raw	yes	395	95.83	3.37	3.27	4.31	11.95	35	1569	0.502	8.52	18.1	2.54	0.0407636314631	0.0439203232527	0.0564969331026	0.0782213956118	0.10313683748199999	0.125072956085	0.142945289612	0.15891738236	0.172905981541	0.183313831687	0.190049812198	0.193039298058	0.19139342010000002	0.18712116777899998	0.18414795398699998	0.186100482941	0.19617639482000002	0.213213711977	0.229487970471	0.236096426845	0.23040504753600002	0.216593340039	0.20145741105099998	0.18892662227200002	0.17720225453400001	0.163686469197	0.149911522865	0.140725061297	0.139567986131	0.143030464649	0.14271491766	0.133947953582
2700	7	18/7/2017	08:07:05	raw	yes	151	95.56	4.08	3.54	4.65	13.24	21	1431	0.556	9.55	15.2	2.8	0.0426737070084	0.0467733889818	0.060471266508099995	0.0840358138084	0.111678063869	0.136002793908	0.155691489577	0.173087790608	0.188390597701	0.199576228857	0.20606587827199999	0.208800569177	0.207597061992	0.203331962228	0.20002375543099998	0.20257051289099998	0.21406219899700002	0.233004674315	0.251326292753	0.25879812240600003	0.25258180499099997	0.237530171871	0.22075125575100002	0.20746897161	0.195745915174	0.181353166699	0.16615766286800002	0.156290009618	0.15538226068	0.159045025706	0.157963886857	0.147512570024
1796	11	31/8/2018	11:34:41	bicarbonate	no	530	91.71	3.66	3.2	4.63	12.45	19	1480	0.539	9.02	3.6	2.42	0.043936312198638916	0.04760725796222687	0.060243576765060425	0.08266888558864594	0.10928882658481598	0.1331002116203308	0.1525370478630066	0.1691383719444275	0.18278035521507266	0.1931666731834412	0.20018115639686584	0.2029915153980255	0.20117558538913727	0.1965784877538681	0.19323666393756864	0.1952514946460724	0.20537149906158447	0.2226054072380066	0.2395608425140381	0.24668364226818085	0.24090856313705444	0.2264726459980011	0.21025919914245605	0.19723133742809296	0.1858598738908768	0.17219263315200806	0.15744544565677646	0.1475887894630432	0.14656007289886475	0.15021726489067078	0.14957688748836515	0.13990770280361176
4101	5	22/9/2017	15:39:53	raw	yes	152	83.2	3.4	3.21	4.67	12.24	16	1268	0.542	9.21	10.1	2.49	0.0438426285982	0.0474681258202	0.0612538158894	0.0848108381033	0.11246608197699999	0.136966064572	0.15671402216	0.17424601316500002	0.18944051861800001	0.200349539518	0.20700468123	0.210145056248	0.20893095433699999	0.204404830933	0.20077036321199998	0.202685967088	0.213753074408	0.23284688591999997	0.250969588757	0.257743626833	0.250962644815	0.235810637474	0.21918207406999998	0.205292314291	0.192928597331	0.17883966863200002	0.163790002465	0.153510034084	0.152235597372	0.156024888158	0.15552988648399999	0.145835325122
4570	1	5/4/2016	10:32:55	raw	yes	1042	88.34	3.1	3.32	4.07	11.5	36	1540	0.48200000000000004	8.31	13.2	2.6	0.0348272621632	0.0379181355238	0.0495560616255	0.0696894228458	0.0930629968643	0.11402910947799999	0.13129338622099998	0.14629150927100001	0.15917173027999998	0.16902269423	0.17506045103100001	0.176965743303	0.175658658147	0.172488346696	0.169601604342	0.170922189951	0.180008396506	0.195938155055	0.21093182265799998	0.216255068779	0.210428878665	0.19767087698	0.184095442295	0.173317581415	0.162903875113	0.150298535824	0.137176737189	0.128332391381	0.127233237028	0.13039501011399998	0.130018666387	0.12189008295499999
2420	15	3/9/2018	09:38:21	starch	no	1488	93.12	3.92	3.08	4.98	12.92	88	1657	0.573	9.27	13.4	2.38	0.06214834749698639	0.06798408925533295	0.0831402987241745	0.1077328324317932	0.13529793918132782	0.1591327041387558	0.1777559071779251	0.19322624802589414	0.2061902433633805	0.2159217745065689	0.22224824130535129	0.2240417003631592	0.22099879384040835	0.21532851457595825	0.2098622024059296	0.208964005112648	0.21734929084777832	0.2349819839000702	0.2535724937915802	0.26205214858055115	0.2567242681980133	0.24085435271263125	0.222431555390358	0.20804019272327426	0.1958638578653336	0.18200546503067014	0.16754697263240814	0.15762116014957428	0.15598064661026	0.1590002477169037	0.1580604463815689	0.14863048493862152
2935	1	21/1/2016	09:26:24	raw	yes	843	95.19	3.27	3.19	4.47	12.22	35	1737	0.48100000000000004	8.82	9.7	2.39	0.0418982058764	0.045295298099499996	0.0574735850096	0.07925900816920001	0.105245634913	0.128187611699	0.14696598052999998	0.163232475519	0.17636196315299998	0.186003148556	0.19266524910900001	0.195928066969	0.194553375244	0.190129980445	0.186827212572	0.188453182578	0.198327586055	0.21550042927299998	0.231423422694	0.23732116818399998	0.23162443935899998	0.21817380189899999	0.20289736986200002	0.19005908072	0.178570687771	0.16525198519200002	0.151122286916	0.141529142857	0.140222415328	0.143688291311	0.14347197115399998	0.134828358889
4437	1	18/3/2016	08:26:34	raw	yes	559	85.7	3.45	3.29	4.36	12.08	33	1649	0.505	8.58	16.6	2.58	0.038966253399800005	0.04211279749869999	0.05427591502669999	0.07609575986860001	0.10176366567600001	0.123910069466	0.14121098816400002	0.15702338516699998	0.17113350331799998	0.18187046051	0.18897357583000002	0.19126676022999997	0.18930169940000002	0.18535141646899997	0.18219189345800002	0.18337640166299998	0.19302615523299999	0.210501134396	0.2267504483460001	0.23290108144299998	0.227069616318	0.213282585144	0.198303923011	0.18611177802099999	0.17498365044599998	0.161863237619	0.148010775447	0.138719335198	0.13750974834000002	0.140766859055	0.140444338322	0.13192410767100002
592	7	26/9/2016	13:56:23	starch	no	145	88.83	3.88	3.32	4.78	12.97	56	1364	0.588	9.09	13.2	2.58	0.050156801939	0.0540873259306	0.0685551166534	0.0923908650875	0.119883641601	0.144317746162	0.16343948244999998	0.179772302508	0.193879008293	0.204771354795	0.21203365922000006	0.215156659484	0.21349065005800005	0.208224147558	0.203613176942	0.204652115703	0.215058878064	0.233678117394	0.251867026091	0.259294211864	0.253064125776	0.237631589174	0.220308899879	0.206421524286	0.194175958633	0.17994002997900002	0.165219768882	0.155386596918	0.154141992331	0.157695099711	0.156786307693	0.146606966853
436	4	13/9/2016	14:18:02	sucrose	no	3	90.0	2.69	3.34	5.21	12.16	50	1635	0.614	9.57	16.9	2.65	0.0810393542051	0.08180911839010001	0.0925533920527	0.114490300417	0.141154527664	0.16448362171599998	0.183579966426	0.201099291444	0.216455981135	0.228889554739	0.238801881671	0.245993211865	0.248943686485	0.247475340962	0.245035156608	0.245677262545	0.253015965223	0.267608165741	0.281813681126	0.285242915154	0.275226742029	0.255421102047	0.233693510294	0.21734367311	0.204844132066	0.191430866718	0.177986338735	0.169311851263	0.168285399675	0.17152117192699998	0.17078796029100002	0.161875233054
3480	3	24/2/2016	10:41:04	raw	yes	594	93.03	3.62	3.24	4.49	12.36	62	1820	0.515	8.64	10.7	2.48	0.0299487859011	0.0336223840714	0.0464869886637	0.0687266737223	0.09546294808389999	0.118831664324	0.136964216828	0.153099671006	0.16716319322599998	0.177858069539	0.18505859375	0.18798868358100002	0.18616129458	0.181407377124	0.17790688574299998	0.17977529764199998	0.189868301153	0.20725753903400002	0.22408530116099998	0.230729594827	0.224397078156	0.209719583392	0.194105535746	0.181628584862	0.17010474204999998	0.156449645758	0.142185926437	0.132775619626	0.13187986612299998	0.1357126683	0.135297581553	0.126002565026
4568	8	24/8/2016	08:05:11	raw	yes	449	88.77	3.7	3.23	4.55	12.47	53	1429	0.562	8.78	10.1	2.48	0.04023954272269999	0.0443040728569	0.0576032996178	0.079922825098	0.106548160315	0.130456358194	0.149217680097	0.165681988001	0.18027208745499998	0.19089679420000005	0.1975171417	0.20048083365	0.199413135648	0.19541200995400002	0.191746011376	0.193025991321	0.20334109664	0.221605688334	0.23886907100699997	0.24541185796300002	0.238960072398	0.22378575801800002	0.207502350211	0.195196524262	0.184118285775	0.17008246481400002	0.15528766810900002	0.145747736096	0.144835665822	0.148637488484	0.148011803627	0.138118058443
2594	9	31/8/2018	10:59:12	sucrose	no	414	91.59	3.79	3.32	5.1	13.14	93	1927	0.585	9.66	14.8	2.57	0.0702330470085144	0.0710887759923935	0.08227077126502991	0.1042477935552597	0.1300145834684372	0.15280894935131073	0.1722135692834854	0.18991269171237946	0.2046264261007309	0.21619963645935056	0.22580142319202426	0.2323291003704071	0.2347176522016525	0.2337477207183838	0.23122553527355194	0.2312368452548981	0.2389405369758606	0.2539634704589844	0.2673956453800201	0.2702809572219849	0.2608059346675873	0.2427959442138672	0.22335167229175568	0.20785199105739602	0.1954884827136993	0.18282270431518555	0.1702728122472763	0.16200514137744906	0.16131699085235596	0.16501154005527496	0.16420616209506989	0.15462636947631836
3291	6	24/4/2017	11:19:31	raw	yes	554	89.75	3.9	3.37	4.41	12.61	74	1455	0.527	8.7	20.6	2.6	0.0391028374434	0.0427217781544	0.0554657876492	0.0779918581247	0.104215189815	0.127068310976	0.145776838064	0.162402376533	0.17621073126800002	0.18667633831500002	0.193963289261	0.197065040469	0.195972517133	0.192164346576	0.18870092928399998	0.19014531374000002	0.200195267797	0.21784135699299997	0.234804973006	0.241328760982	0.23530241847	0.22135621309300002	0.206044703722	0.19366376102000002	0.182365939021	0.16877742111699998	0.154614061117	0.145358413458	0.144287571311	0.14778096973899998	0.147217527032	0.137688785791
3277	1	5/1/2017	09:04:01	raw	yes	152	90.15	3.69	3.1	4.6	12.38	37	1388	0.565	8.68	10.6	2.4	0.0420391708612	0.0459282100201	0.0593100190163	0.08181172609330001	0.10895681381200001	0.133302032948	0.152160286903	0.168313190341	0.18256059289	0.193714722991	0.200993180275	0.204168856144	0.202904328704	0.19836059212699997	0.19452494382899999	0.196159049869	0.206787332892	0.22478151321400008	0.24142621457600005	0.24796596169500001	0.24209104478399998	0.227343559265	0.21090680360800002	0.197820708156	0.186037555337	0.172034338117	0.157252520323	0.147286683321	0.146154463291	0.149948880076	0.14949400723	0.140140578151
3508	1	21/12/2016	08:01:30	raw	yes	145	91.69	3.73	3.17	4.63	12.52	42	1359	0.568	8.79	12.2	2.45	0.0417044609785	0.0451775491238	0.0584771186113	0.0815979540348	0.10873271524900001	0.132851988077	0.152045309544	0.168525919318	0.18247023224800002	0.19343364238699998	0.201098382473	0.203530192375	0.201206535101	0.19706338644000002	0.194012239575	0.195791974664	0.206445381045	0.225009277463	0.242660984397	0.24950432777399997	0.242933943868	0.227989435196	0.21173402667	0.19838987290899998	0.186349391937	0.17205786704999998	0.15720461309	0.147525280714	0.146469175816	0.150289803743	0.149993762374	0.140453130007
1975	10	31/8/2018	11:44:20	formaldehyde	no	240	83.14	3.65	3.17	4.79	12.56	75	1707	0.5529999999999999	9.16	9.7	2.41	0.04430226981639862	0.048652902245521545	0.06259328126907349	0.08659596741199492	0.1139477640390396	0.13814836740493774	0.15872301161289215	0.1767820417881012	0.19090698659420013	0.20046311616897586	0.20643095672130585	0.20901428163051605	0.20726995170116425	0.20240822434425354	0.1985054761171341	0.199637308716774	0.20965170860290527	0.2276435047388077	0.24485506117343905	0.25178739428520197	0.2451191395521164	0.2295854985713959	0.2128876596689224	0.19939294457435608	0.18777419626712802	0.17406272888183594	0.15922874212265015	0.14921949803829193	0.1481429487466812	0.1522238850593567	0.15187141299247742	0.14204217493534088
4580	6	5/1/2017	09:06:32	raw	yes	479	75.74	3.58	3.24	4.53	12.36	62	1428	0.557	8.76	13.6	2.49	0.0421972572803	0.0458727478981	0.05906459689140001	0.0815099924803	0.10802263021500001	0.131584569812	0.150227665901	0.166796967387	0.181050702929	0.191594928503	0.198880508542	0.202132821083	0.200344070792	0.195426717401	0.19169005751600002	0.193530634046	0.20409499108800008	0.221972942352	0.238389179111	0.244321092963	0.238422289491	0.224138721824	0.207992181182	0.195101365447	0.18335837125799997	0.16930364072299994	0.154717460275	0.145185261965	0.14424219727499998	0.14811527729	0.147930011153	0.138876244426
3699	2	4/10/2016	12:00:42	raw	yes	157	90.68	3.3	3.42	4.6	12.3	49	1418	0.564	9.03	15.2	2.66	0.0416919887066	0.0453583300114	0.0588664412498	0.0819711536169	0.10894969105699999	0.132882475853	0.15224526822599999	0.169350355864	0.18373967707199998	0.19436259567699998	0.20130006969	0.204094186425	0.20254465937600002	0.19824504852299998	0.194830715656	0.19674845039799999	0.20766158401999998	0.22612848877900002	0.243260428309	0.24995467066799998	0.24405236542199998	0.228945240378	0.21219426393500002	0.19903220236299998	0.186995387077	0.172869667411	0.158247128129	0.148328587413	0.146967470646	0.150508582592	0.149985253811	0.14049102366
3892	9	20/10/2017	09:31:39	raw	yes	163	85.1	3.71	3.22	4.72	12.65	19	1396	0.5529999999999999	9.29	13.1	2.46	0.045313194394100004	0.049292176961900004	0.0630314797163	0.08648759126660001	0.11467513441999999	0.139638483524	0.15907740593	0.17607246339299998	0.19091787934300009	0.202275857329	0.21004606783399998	0.21364285051800005	0.212093904614	0.207307830453	0.203783512115	0.20577578246599998	0.217014163733	0.23639056086500002	0.254584759474	0.261710435152	0.255401849747	0.240142017603	0.222836598754	0.208712205291	0.196487978101	0.18197637796399999	0.16666944325	0.156503424048	0.155054166913	0.158592253923	0.158022105694	0.148103281856
796	7	3/10/2016	14:11:43	starch	no	145	88.03	3.65	3.34	4.72	12.69	67	1341	0.581	9.06	7.1	2.57	0.0540200322866	0.0577316880226	0.070951923728	0.0938255041838	0.120858922601	0.145117759705	0.164143875241	0.17998643219500002	0.193746194243	0.204962670803	0.212389782071	0.214895695448	0.212462887168	0.207392007113	0.203341633081	0.204330861568	0.214830309153	0.233666971326	0.251378744841	0.258760362864	0.253165334463	0.237936660647	0.220345422626	0.205910667777	0.193693682551	0.179859250784	0.165100067854	0.155019581318	0.153394550085	0.15664876997500002	0.155782222748	0.14580528438100002
2157	12	31/8/2018	12:34:44	peroxide	no	1624	94.83	3.73	3.25	4.29	12.28	91	1680	0.51	8.71	10.2	2.47	0.04077661037445069	0.04406885802745819	0.055621743202209466	0.076409250497818	0.10126566886901857	0.12364766001701355	0.1416042149066925	0.15692730247974396	0.16982311010360718	0.1795518547296524	0.1860184669494629	0.1885964572429657	0.1869535595178604	0.1828091740608216	0.17955155670642853	0.18114331364631653	0.1909065991640091	0.20782411098480225	0.22378897666931152	0.2298785001039505	0.2241234928369522	0.21053950488567352	0.19562101364135745	0.1835556179285049	0.1729077696800232	0.16021379828453064	0.1462416648864746	0.1366221010684967	0.13535307347774506	0.13884225487709045	0.13865308463573456	0.12992438673973086
619	3	20/9/2016	14:52:07	sucrose	no	176	92.21	3.72	3.29	4.94	12.92	47	1433	0.602	9.23	15.8	2.58	0.0595327466726	0.0621757954359	0.0749198049307	0.0977892577648	0.124428451061	0.147818312049	0.16725628078	0.184761628509	0.199698105454	0.211317494512	0.219953417778	0.224995315075	0.225818321109	0.223102122545	0.220148772001	0.221230387688	0.230021864176	0.246576339006	0.262367039919	0.267316758633	0.259067684412	0.241917178035	0.223298534751	0.208769872785	0.196946561337	0.183383733034	0.16911131143599994	0.160006791353	0.159568250179	0.163488775492	0.162457153201	0.152242317796
1217	1	6/8/2018	15:52:02	raw	yes	369	84.14	4.66	3.55	4.7	13.88	35	1137	0.561	9.58	19.0	2.85	0.0433510988951	0.0473967939615	0.0607241690159	0.0834630131721	0.110207870603	0.134028494358	0.153408676386	0.170362144709	0.184667989612	0.195566684008	0.203046455979	0.206381395459	0.204959869385	0.200759783387	0.19791637361	0.200319766998	0.211184844375	0.229699015617	0.247279688716	0.25390663743	0.247769117355	0.233938783407	0.218833997846	0.206570774317	0.195772230625	0.182611614466	0.168084025383	0.158392742276	0.157469317317	0.161067724228	0.159920096397	0.149388149381
841	4	26/9/2016	15:43:40	sucrose	no	46	89.8	3.5	3.29	5.13	12.86	58	1586	0.617	9.43	15.1	2.6	0.075947791338	0.0762333869934	0.0867376029491	0.10894331336	0.13527084887	0.157988533378	0.176960349083	0.194851249456	0.210494965315	0.222891435027	0.23289218545	0.239690437913	0.242378562689	0.241278171539	0.23924729228	0.24014759063700006	0.247749790549	0.262874096632	0.277020007372	0.279971957207	0.270023584366	0.251093566418	0.23063775897	0.215007603168	0.20283421874	0.190014392138	0.177018135786	0.16856981813900002	0.16791373491300002	0.171335995197	0.170434251428	0.160736769438
683	3	21/9/2016	13:57:03	sucrose	no	168	93.06	3.71	3.28	4.93	12.89	47	1443	0.601	9.21	14.9	2.59	0.0591417104006	0.0612600743771	0.07330100238319999	0.0963719785213	0.123102501035	0.146487385035	0.166139006615	0.183964207768	0.199073880911	0.210501536727	0.219079568982	0.22404743731	0.224286288023	0.221253067255	0.218354016542	0.219423785806	0.228573605418	0.245416894555	0.261147290468	0.266168266535	0.258071750402	0.241071209311	0.222539797425	0.207981139421	0.196005240083	0.182474955916	0.16830989718400002	0.159063994884	0.158342316747	0.16211175918600002	0.161310195923	0.151496723294
902	1	29/9/2016	14:09:51	raw	yes	32	89.17	3.54	3.31	4.61	12.44	45	1337	0.5660000000000001	8.91	17.0	2.59	0.0434589236975	0.0470003038645	0.0606915205717	0.0836808532476	0.110049843788	0.133281514049	0.152062058449	0.168684571981	0.182908147573	0.193854242563	0.201484918594	0.204719007015	0.202908456326	0.198161736131	0.194968372583	0.197348594666	0.207904353738	0.225855872035	0.243355095387	0.250337481499	0.244039177895	0.229051873088	0.212581008673	0.199313670397	0.187332436442	0.173089951277	0.158314689994	0.148850336671	0.14809152483899998	0.151697129011	0.150949701667	0.141414985061
412	6	19/9/2016	13:39:51	starch	no	13	86.21	2.69	3.36	4.78	11.78	43	1444	0.5710000000000001	9.14	15.6	2.62	0.0452948957682	0.04975245893	0.0641162842512	0.08768227696419999	0.114778593183	0.13825660944	0.157344117761	0.174678876996	0.189284056425	0.200387731194	0.207476213574	0.209514632821	0.207459717989	0.203042089939	0.198922157288	0.199988439679	0.210468322039	0.229041770101	0.246883809566	0.253870934248	0.24701102078	0.230900645256	0.213302224874	0.198900282383	0.18585716188	0.17104546725699998	0.156046807766	0.146222025156	0.144933879375	0.14828935265499998	0.147567242384	0.13833758235
4538	8	8/6/2017	07:57:33	raw	yes	331	92.54	3.44	3.45	4.57	12.43	18	1298	0.536	9.34	15.3	2.7	0.0445940196514	0.0484565496445	0.061955183744400004	0.0847300589085	0.11122287809800001	0.134882509708	0.154450237751	0.17139348387699999	0.18580801785	0.197255447507	0.20472264289900002	0.207322388887	0.205669701099	0.20191963017	0.198900535703	0.20066678524	0.211216852069	0.22944137454	0.2473027706150001	0.254642665386	0.248235672712	0.233072042465	0.216496825218	0.203149303794	0.19104751944499998	0.176715895534	0.162104278803	0.15258584916600001	0.15142378211	0.154689535499	0.15368065238	0.143951281905
3141	3	7/8/2017	10:10:10	raw	yes	180	97.35	4.19	3.48	4.66	13.31	26	1450	0.557	9.5	13.9	2.75	0.041745930910099996	0.0455552339554	0.059559375047699994	0.083612844348	0.111304521561	0.135533183813	0.15515449643100002	0.17254553735300002	0.187240734696	0.198114067316	0.205261141062	0.20857231319000002	0.207403898239	0.203306421638	0.200589582324	0.203023135662	0.213689371943	0.232442170382	0.25075930357	0.25795319676399997	0.251820892096	0.237010747194	0.22026501596	0.206706270576	0.19503830373300002	0.18125246465199998	0.166220113635	0.156082928181	0.154949650168	0.158617302775	0.157575368881	0.147128418088
3353	2	6/12/2017	11:53:20	raw	yes	254	87.43	3.59	3.33	4.65	12.6	20	1379	0.547	9.37	29.4	2.58	0.0436988919973	0.047797501087199996	0.0607826560736	0.0846383273602	0.112951681018	0.13753956556299998	0.15696422755699999	0.17377105355300002	0.188276857138	0.199414163828	0.206940487027	0.210160896182	0.20833893120299998	0.203971847892	0.200687542558	0.202296987176	0.21318992972399997	0.232222050428	0.250152021646	0.25718656182300004	0.250729054213	0.23589722812199998	0.219768509269	0.206076040864	0.193676069379	0.17913044989100002	0.163613855839	0.153225466609	0.15187767148	0.15587244927899999	0.15604969859099999	0.147031247616
4656	8	21/2/2017	07:52:16	raw	yes	294	97.1	3.79	3.19	4.55	12.51	50	1332	0.5329999999999999	8.77	13.7	2.5	0.042435616254799996	0.046220883727099996	0.0595461428165	0.0821743011475	0.10919995605900001	0.132951423526	0.15179310739	0.168692708015	0.18296457827100002	0.193043932319	0.199442356825	0.202315375209	0.201094329357	0.197114229202	0.19386948645100002	0.195962637663	0.206847772002	0.224741622806	0.241683185101	0.24868384003600005	0.242590546608	0.227685779333	0.211742445827	0.19896492361999998	0.18695755302900002	0.172778636217	0.157906889915	0.147984609008	0.14712330699	0.15097540617	0.150352343917	0.14078718423800002
3569	5	11/2/2016	12:24:33	raw	yes	277	95.94	3.24	3.16	4.41	11.86	42	1565	0.509	8.68	10.6	2.35	0.0413151979446	0.0453764647245	0.05779281258580001	0.0789487957954	0.10468508303200001	0.127884626389	0.1466101408	0.163030728698	0.176742240787	0.186986356974	0.19390298426199998	0.19695308804499997	0.19517825543900005	0.190553829074	0.18734130263300008	0.189465716481	0.19947957992600002	0.216299474239	0.232714474201	0.23924717307100002	0.233317956328	0.218969658017	0.20287069678300002	0.189972341061	0.17837433517	0.16444782912699998	0.149907127023	0.14033593237400002	0.139379128814	0.143345609307	0.1433147192	0.134534388781
2023	18	31/8/2018	12:02:02	formaldehyde	no	590	90.16	3.9	3.24	4.5	12.63	82	1301	0.531	8.93	13.1	2.51	0.038856208324432366	0.043094277381896966	0.05636996030807495	0.07891665399074554	0.1049174666404724	0.12774662673473358	0.14608363807201385	0.1623861938714981	0.17673301696777344	0.18684321641922	0.19257056713104248	0.19537819921970367	0.1943031698465348	0.18950805068016047	0.1856466233730316	0.1874416470527649	0.19769765436649325	0.2147781103849411	0.2309986203908921	0.2373979538679123	0.23144645988941195	0.2173559367656708	0.20181280374526966	0.1894241124391556	0.17833857238292694	0.16485047340393064	0.1504969447851181	0.14119623601436615	0.1402723640203476	0.14386285841464996	0.14353007078170776	0.13438409566879272
655	7	19/9/2016	15:29:32	starch	no	201	88.1	3.85	3.32	4.76	12.92	54	1291	0.5870000000000001	9.08	7.7	2.57	0.05702470242980001	0.061544403433800014	0.07537715137	0.0981640070677	0.124978780746	0.14882077276699998	0.168049499393	0.184373795986	0.197975486517	0.208436310291	0.215707287192	0.218868732452	0.216814294457	0.211614072323	0.207524433732	0.208804368973	0.219078883529	0.23741444945300005	0.255472272635	0.26295191049600003	0.256922721863	0.241733133793	0.224452733994	0.210265666246	0.197810396552	0.183872759342	0.169467031956	0.15948843955999994	0.15794801712	0.161236360669	0.160232111812	0.150287985802
2366	1	3/9/2018	09:08:37	starch	no	151	79.12	3.37	2.82	5.06	12.19	90	1282	0.568	9.05	3.0	2.2	0.06363855302333833	0.06924708187580109	0.08451814949512483	0.10916323959827423	0.13727538287639618	0.16154491901397705	0.1810704469680786	0.1973020285367965	0.2093023210763932	0.21843942999839785	0.2252349406480789	0.2268493473529816	0.2226114720106125	0.21555767953395846	0.2095314860343933	0.20837585628032684	0.2159743309020996	0.2328852415084839	0.25103703141212463	0.2591123580932617	0.2535455226898193	0.2375990003347397	0.21868717670440674	0.2035276144742965	0.1909340918064117	0.1770157366991043	0.16276293992996216	0.15318618714809418	0.15180924534797668	0.15514937043190002	0.15462608635425568	0.14540430903434753
4584	6	10/2/2017	07:59:14	raw	yes	301	94.21	3.77	3.15	4.54	12.44	39	1290	0.532	8.73	12.9	2.47	0.0433556735516	0.0468778610229	0.0595450550318	0.0819654762745	0.108841985464	0.132706388831	0.15136875212200002	0.168256223202	0.183006331325	0.193383306265	0.200221806765	0.203352689743	0.201868474483	0.197720229626	0.194563537836	0.196341007948	0.206644102931	0.22461745142900005	0.24192585051100002	0.248567000031	0.24222835898400005	0.227834224701	0.21224546432500002	0.199623212218	0.187883079052	0.17381937801800001	0.15923897922	0.149532407522	0.14827041327999999	0.151786342263	0.151200458407	0.141783311963
610	10	26/9/2016	14:00:04	bicarbonate	no	201	95.12	3.86	3.33	4.66	12.85	40	1211	0.578	8.98	11.4	2.58	0.0446026325226	0.0484646558762	0.0617135465145	0.0847055464983	0.111698687077	0.135479569435	0.154726415873	0.17180176079300002	0.186465576291	0.197508752346	0.204638376832	0.207556530833	0.206338524818	0.202114909887	0.198671624064	0.200894996524	0.211814954877	0.230089411139	0.24720197916	0.253268688917	0.247056290507	0.233092814684	0.217339649796	0.204407662153	0.192632764578	0.178671225905	0.1636890769	0.153426021338	0.152166247368	0.155571997166	0.15439252555400002	0.14420555531999998
1173	15	13/8/2018	14:47:38	formaldehyde	no	265	87.03	3.75	3.58	4.78	13.06	25	1206	0.5579999999999999	9.69	18.6	2.88	0.0410036444664	0.0448894053698	0.0581151694059	0.0817673951387	0.109176725149	0.132925421	0.15230487287	0.169860005379	0.184634938836	0.195367008448	0.202367842197	0.205352336168	0.204182162881	0.199990794063	0.196376502514	0.198183089495	0.208987221122	0.227357268333	0.24463570118	0.251349419355	0.245038628578	0.230250597	0.214061200619	0.200671851635	0.188471481204	0.174219086766	0.159346714616	0.14960868656600002	0.148512378335	0.1523180902	0.151908069849	0.141921952367
4157	1	28/3/2017	08:14:34	raw	yes	209	92.48	3.45	3.38	4.47	12.31	53	1371	0.525	9.1	14.2	2.65	0.044046729803099996	0.0481202751398	0.0613593310118	0.0834536701441	0.109032571316	0.132103249431	0.151498392224	0.168269827962	0.181984528899	0.192657038569	0.199858635664	0.202747941017	0.201399028301	0.19714352488499998	0.193744391203	0.195776090026	0.20661149919	0.22475530207199998	0.241375476122	0.24745106697099997	0.24168266355999998	0.228017613292	0.212113916874	0.198925822973	0.187251374125	0.17342644929900006	0.158850193024	0.148974984884	0.147512063384	0.151017710567	0.1507088691	0.141446277499
4172	1	2/3/2017	10:00:41	raw	yes	296	91.08	3.51	3.3	4.47	12.29	64	1393	0.523	8.82	13.6	2.59	0.05083720386030001	0.05467753112319999	0.0675854831934	0.08963604271410001	0.115958303213	0.139279201627	0.157799109817	0.174386262894	0.188616156578	0.198976010084	0.205860212445	0.20860080421	0.207170337439	0.203267350793	0.19948387146	0.20089733600600002	0.21146413683899998	0.229126527905	0.24565623700599998	0.25212380289999997	0.245971783996	0.23149979114500002	0.21547010540999997	0.20242249965700002	0.191041737795	0.17747388780099999	0.162940338254	0.153411790729	0.15243282914200001	0.156231492758	0.156094402075	0.146954730153
2864	4	11/4/2017	10:00:40	raw	yes	331	90.12	3.69	3.36	4.63	12.66	60	1290	0.511	8.91	12.5	2.75	0.0445739626884	0.0480084866285	0.0615906715393	0.08524179458619999	0.11216211319	0.135815158486	0.155103966594	0.17216661572500006	0.187023550272	0.19817991554699999	0.205046713352	0.207999616861	0.20679910481	0.202915474772	0.200081035495	0.201898157597	0.21234241127999998	0.23095950484299999	0.24838133156300002	0.25476443767499996	0.24880602955800002	0.234697669744	0.218734234571	0.205704838037	0.193955034018	0.179864346981	0.165037095547	0.15520529449	0.153927192092	0.157523229718	0.156783804297	0.146681532264
1645	7	5/7/2017	09:40:00	raw	yes	158	93.5	4.06	3.56	4.63	13.25	28	1430	0.555	9.55	15.0	2.79	0.04440352320669999	0.048564940691	0.0621315091848	0.0850891768932	0.111883744597	0.136163979769	0.15602684021	0.173256859183	0.18828099966	0.199764803052	0.207617416978	0.210938975215	0.20941144228	0.20505866408300005	0.201756328344	0.204083576798	0.215433061123	0.234716147184	0.252787172794	0.259765028954	0.253695547581	0.238661214709	0.222408890724	0.209810227156	0.198049262166	0.183869376779	0.169116407633	0.159106522799	0.157615244389	0.160927966237	0.1598546803	0.149365186691
3944	2	12/7/2017	09:13:16	raw	yes	154	94.53	4.07	3.53	4.64	13.25	18	1433	0.555	9.53	15.2	2.78	0.041897118091599996	0.0454954653978	0.0594471096992	0.0833747833967	0.11112235486500001	0.135213270783	0.15448753535700002	0.17161436379	0.186133220792	0.19711622595800002	0.204884678125	0.208462521434	0.20696738362300002	0.202882915735	0.199876412749	0.202157944441	0.21354964375500002	0.23221352696400002	0.249632447958	0.256598681211	0.250606238842	0.236043989658	0.219777002931	0.206434696913	0.194529592991	0.180492475629	0.165773108602	0.155921369791	0.154665470123	0.158219084144	0.156997054815	0.146250799298
4794	2	27/10/2016	08:12:27	raw	yes	334	93.76	3.73	3.28	4.59	12.6	41	1393	0.5670000000000001	8.87	14.8	2.54	0.0427228957415	0.046178981661800005	0.0590711832047	0.082087546587	0.10859653353700001	0.132338523865	0.151714637876	0.168662726879	0.183525681496	0.194792628288	0.201874256134	0.204096496105	0.202006042004	0.197569817305	0.194347843528	0.19670398533300001	0.207388520241	0.22535829246	0.24269118905099998	0.249647065997	0.243397444487	0.228592604399	0.21261975169199998	0.19960796833	0.187602818012	0.173666894436	0.15910302102600002	0.149176537991	0.148231238127	0.152227967978	0.151456445456	0.141540363431
3830	3	14/6/2016	14:35:01	raw	yes	423	98.52	3.86	3.28	4.36	12.23	62	1867	0.51	8.5	15.6	2.54	0.0386470109224	0.0422126054764	0.0549415051937	0.0765231847763	0.101682290435	0.12399359047399999	0.142298802733	0.158833652735	0.173018530011	0.18307834863699998	0.189441904426	0.19235652685199997	0.19122813642	0.18712399899999999	0.183320358396	0.18485815823100002	0.195357263088	0.212831035256	0.229219123721	0.235493630171	0.229441598058	0.215810537338	0.201173350215	0.18907782435400008	0.177780047059	0.16449014842499998	0.15043272078	0.14120779931500002	0.140450626612	0.14406678080600002	0.14355719089500002	0.134317964315
2576	11	31/8/2018	10:46:27	sucrose	no	435	89.26	3.64	3.18	5.2	12.93	86	1800	0.59	9.61	11.6	2.47	0.07610726356506348	0.07717408239841461	0.08732587099075317	0.1086278110742569	0.13508518040180206	0.15794165432453156	0.17679235339164734	0.1942567378282547	0.2094404399394989	0.22185400128364569	0.23183618485927585	0.2389562577009201	0.2419648617506027	0.24113863706588745	0.2386780977249145	0.2383425086736679	0.2453136444091797	0.2596871256828308	0.2728116512298584	0.2753277122974396	0.26542243361473083	0.24697041511535645	0.22659167647361755	0.2107640504837036	0.1988898366689682	0.18619632720947266	0.17324964702129364	0.16512975096702576	0.1646965593099594	0.1683068722486496	0.16752177476882935	0.15791702270507812
928	12	29/9/2016	14:14:18	peroxide	no	31	88.79	3.52	3.33	4.59	12.42	47	1403	0.565	8.92	20.2	2.59	0.0454102009535	0.0493295490742	0.06283532083030001	0.08536519110200001	0.112067759037	0.135930716991	0.154941573739	0.171986356378	0.186246544123	0.19623786211	0.203055500984	0.206324100494	0.204752877355	0.200251460075	0.196698978543	0.19858956337	0.209689766169	0.228145599365	0.245566144586	0.252637952566	0.246356919408	0.23119930923	0.214732438326	0.201639920473	0.189913377166	0.17577777802900002	0.160789430141	0.15085093677	0.14956869185000002	0.153141185641	0.152605682611	0.14294773340199998
273	6	30/8/2016	14:19:19	starch	no	83	85.31	3.41	3.39	4.69	12.44	53	1292	0.575	9.11	11.5	2.63	0.047779172658900006	0.051290258765199985	0.0643820464611	0.08759248256680001	0.115229740739	0.13925921917	0.15814204514	0.174983799458	0.189714416862	0.200100332499	0.206638678908	0.209905922413	0.208344906569	0.203207969666	0.19956414401500006	0.202009186149	0.213142737746	0.231383442879	0.248631671071	0.255873143673	0.249872356653	0.234481364489	0.217242494226	0.203223034739	0.190979316831	0.176694065332	0.16202133894	0.152388766408	0.150871485472	0.154237210751	0.15363906323899998	0.143734291196
3913	2	4/5/2016	15:18:12	raw	yes	505	93.15	3.63	3.27	4.27	12.18	36	1503	0.504	8.5	9.6	2.54	0.0383887887001	0.0418970286846	0.0545621365309	0.07585698366169999	0.101118430495	0.12354651093499999	0.141117095947	0.156362146139	0.170004293323	0.180352121592	0.186718598008	0.18968865275400001	0.189108148217	0.185258552432	0.181706562638	0.18317243456799998	0.192894846201	0.209951177239	0.226246833801	0.232547476888	0.22672514617400005	0.213494673371	0.19914840161800001	0.186825737357	0.175454840064	0.162577033043	0.149108454585	0.140045657754	0.139088571072	0.14280712604499998	0.14225912094100002	0.132914096117
2773	7	5/8/2016	08:42:04	raw	yes	352	88.4	3.44	3.4	4.39	12.27	31	1343	0.545	8.8	13.1	2.62	0.042558431625399996	0.0460799634457	0.0587718635798	0.0807032883167	0.106658801436	0.129365816712	0.147617965937	0.16390141844699999	0.17763240635400002	0.188011959195	0.194767177105	0.19768203795000008	0.196715086699	0.192738026381	0.189398691058	0.19158439338199998	0.20242623984799998	0.219946444035	0.236048430204	0.24260662496100002	0.23712904751299999	0.22314159572099998	0.207549646497	0.194767609239	0.183256790042	0.16954092681400001	0.155278608203	0.14614686369899998	0.14511075615900002	0.148379355669	0.147528901696	0.138089239597
3506	2	25/7/2017	08:53:46	raw	yes	173	94.62	4.2	3.46	4.63	13.26	18	1428	0.5539999999999999	9.44	12.4	2.74	0.0426218956709	0.0463198721409	0.06011168658730001	0.08379308879380001	0.11114141345	0.135085850954	0.154448136687	0.171826466918	0.186529502273	0.19710645079599998	0.204660400748	0.208458989859	0.207358717918	0.20318920910399998	0.19982269406300002	0.20177295804	0.212811604142	0.2315574735400001	0.24943093955499998	0.257136851549	0.251522094011	0.236695900559	0.220731049776	0.208278149366	0.196740344167	0.182322263718	0.166891679168	0.156807929277	0.155833750963	0.159604355693	0.158687725663	0.148263990879
139	12	24/8/2016	14:08:24	peroxide	no	40	87.84	3.44	3.38	4.73	12.52	31	1488	0.579	9.15	19.0	2.61	0.0490815192461	0.0528107881546	0.0661863833666	0.08926859498019997	0.1159876436	0.13974799215800002	0.159220904112	0.17628034949299998	0.190862625837	0.20185661315900005	0.209019914269	0.212050050497	0.21072357893	0.206355318427	0.202945888042	0.205214962363	0.216538459063	0.23562109470400006	0.253419578075	0.260161221027	0.253747314215	0.238267064095	0.220819979906	0.206558018923	0.193925336003	0.179488167167	0.164312258363	0.15400826931	0.15265706181500002	0.156298160553	0.155756816268	0.145876735449
681	1	21/9/2016	13:56:45	raw	yes	182	92.36	3.74	3.3	4.67	12.7	39	1296	0.575	8.95	15.4	2.59	0.044121965766000006	0.0477784276009	0.0604600310326	0.0833549797535	0.110688075423	0.13489960134	0.154393851757	0.171100065112	0.185577571392	0.196881368756	0.204085275531	0.20672865212	0.204620704055	0.200193539262	0.196917071939	0.198892816901	0.210245609283	0.228611394763	0.245105832815	0.251527667046	0.24562895298	0.231168061495	0.214769884944	0.201039493084	0.188820689917	0.17481264472	0.160133272409	0.150510013103	0.149592295289	0.153095901012	0.152248039842	0.14246572554099998
3551	8	30/5/2017	10:35:54	raw	yes	194	84.95	4.04	3.27	4.64	12.93	15	1427	0.5489999999999999	9.22	13.2	2.55	0.0419778525829	0.045989304781	0.059918612241699996	0.0833005458117	0.11070524156099999	0.134432047606	0.153894007206	0.171604052186	0.18640553951299998	0.19758635759399998	0.205000311136	0.207630842924	0.205925941467	0.202239245176	0.199359089136	0.20113745331799998	0.21182346344	0.230445161462	0.247874885798	0.254493832588	0.24840763211300002	0.233689054847	0.21710392832800002	0.203839942813	0.19227865338300001	0.1783067137	0.16335503757	0.153507322073	0.152483209968	0.156204774976	0.155301362276	0.144881248474
1565	5	19/9/2016	10:52:39	raw	yes	240	86.67	3.71	3.47	4.48	12.65	38	1392	0.56	8.95	13.8	2.71	0.036732271313699986	0.0403288751841	0.0530624091625	0.0751331597567	0.101558178663	0.12533073127299998	0.144307866693	0.160774275661	0.174976050854	0.185901209712	0.193089947104	0.195760518312	0.193935364485	0.189911052585	0.187080472708	0.189149349928	0.199665218592	0.217675998807	0.23464936018	0.241207778454	0.235499948263	0.221403121948	0.205594465137	0.192581489682	0.180792152882	0.167346313596	0.15318118035800002	0.143527925014	0.14225091040100002	0.14579157531300002	0.14519651234099998	0.135591760278
3410	9	28/3/2017	08:11:10	raw	yes	276	91.85	3.32	3.25	4.44	12.02	51	1350	0.517	8.91	16.2	2.52	0.043977931141900004	0.0476980358362	0.0607271641493	0.0829775184393	0.10890750587000002	0.131696015596	0.150331541896	0.16732767224300002	0.181399911642	0.191357761621	0.19807100296	0.20092445611999998	0.19939051568500002	0.195113733411	0.191656902432	0.19364528358	0.204304113984	0.22208032011999998	0.23872822523099999	0.24495099484900001	0.23887348175	0.22455897927299998	0.20870825648299998	0.195650532842	0.18360416591200002	0.169940844178	0.15572607517200002	0.146082803607	0.144919931889	0.148470506072	0.147975027561	0.138831108809
2691	3	11/1/2016	12:01:49	raw	yes	1098	92.64	3.33	3.26	4.32	11.94	34	1504	0.501	8.55	13.9	2.53	0.0404374748468	0.0437872409821	0.05651965737340001	0.07812988758089999	0.103359818459	0.125247180462	0.142757818103	0.159047693014	0.172959685326	0.182515531778	0.188820421696	0.19202472269499998	0.19108112156399998	0.186959281564	0.183376252651	0.184712931514	0.194261938334	0.211137205362	0.227272450924	0.233426630497	0.22762638330499999	0.214243918657	0.199389383197	0.186933904886	0.175626471639	0.162474542856	0.148626804352	0.139438390732	0.138426706195	0.14190986752499998	0.141368061304	0.13248521089600002
2450	5	31/8/2018	10:31:29	sucrose	no	209	78.22	3.24	3.03	5.21	12.4	102	1666	0.583	9.46	3.9	2.34	0.07494787871837616	0.0756525844335556	0.0870111733675003	0.10942865908145903	0.13551916182041168	0.15801848471164706	0.1769387125968933	0.19496050477027893	0.2104211747646332	0.2223646938800812	0.2322548180818557	0.2391945570707321	0.2416313886642456	0.2401816993951797	0.2367633283138275	0.2359623908996582	0.2434603571891785	0.25835248827934265	0.2717413306236267	0.2746178209781647	0.264676034450531	0.24535152316093445	0.22436833381652832	0.2085576355457306	0.196856752038002	0.18454481661319733	0.17144379019737244	0.16260221600532532	0.16189581155776978	0.16564634442329407	0.16507314145565033	0.15587638318538666
367	5	1/9/2016	13:16:02	starch	no	40	96.27	3.32	3.39	4.64	12.31	42	1305	0.569	9.07	14.2	2.65	0.0424749702215	0.045876890420900006	0.05933988094330001	0.082830697298	0.110401079059	0.133755296469	0.152159973979	0.169162705541	0.183663085103	0.194316402078	0.20127312839000006	0.204484820366	0.203735411167	0.200162112713	0.196761876345	0.197930246592	0.208455935121	0.227351620793	0.245264366269	0.25224456191100003	0.245641365647	0.230151101947	0.213210523129	0.199362576008	0.187120437622	0.173175692558	0.15844672918299998	0.148395195603	0.147184595466	0.15086753666400002	0.149942517281	0.139978483319
1967	2	31/8/2018	11:43:08	formaldehyde	no	299	85.5	3.35	3.08	4.84	12.24	69	1673	0.552	9.11	4.2	2.33	0.04670341312885285	0.050509095191955566	0.06373581290245056	0.08722609281539917	0.1148371547460556	0.13951094448566434	0.15984094142913818	0.17717036604881287	0.19135484099388125	0.20215964317321766	0.2093246579170227	0.2120799571275711	0.2103254497051239	0.20552560687065125	0.2014419585466385	0.20258396863937367	0.2126084864139557	0.2307367473840713	0.2479545474052429	0.2542322874069214	0.2476458102464676	0.23230499029159546	0.2149450033903122	0.2008960247039795	0.1885315030813217	0.17392830550670624	0.15849551558494568	0.14818930625915527	0.1470462828874588	0.15106673538684845	0.1509609818458557	0.14173364639282227
2542	17	31/8/2018	10:39:48	sucrose	no	318	84.59	3.39	3.37	5.35	13.03	87	1560	0.603	9.99	7.4	2.66	0.07974590361118318	0.08006681501865387	0.09048517048358916	0.11282174289226532	0.1399848610162735	0.16363321244716644	0.18293772637844088	0.20005804300308228	0.21541166305541992	0.2285740226507187	0.2388964295387268	0.24625782668590546	0.2493489384651184	0.2480764985084533	0.24500872194767	0.2442087531089783	0.2510512471199036	0.2655256986618042	0.278501033782959	0.28081849217414856	0.2705193758010864	0.2510235011577606	0.2298742234706879	0.21340622007846832	0.2008366882801056	0.1883028894662857	0.17550569772720334	0.16686441004276276	0.16647645831108093	0.170821875333786	0.17039455473423004	0.16075541079044342
3851	1	24/5/2017	08:59:34	raw	yes	195	84.64	4.01	3.24	4.63	12.84	19	1437	0.547	9.16	13.1	2.55	0.0403473824263	0.0439379662275	0.0575372129679	0.0808282792568	0.107743263245	0.13169811666	0.151490449905	0.168364778161	0.182487204671	0.193646714091	0.20077356696100002	0.203672453761	0.20239728689199998	0.198182165623	0.195155754685	0.197500661016	0.20846034586399997	0.22686204314199998	0.243977203965	0.250300198793	0.24411675334000002	0.22970959544199998	0.21371881663800002	0.20079408586	0.18922004103700002	0.175215914845	0.160115838051	0.150403901935	0.14962054789100002	0.153171554208	0.152084454894	0.141750842333
664	16	19/9/2016	15:30:53	formaldehyde	no	190	87.04	3.81	3.31	4.67	12.78	45	1303	0.5770000000000001	8.97	15.7	2.59	0.0460045337677	0.050423711538300005	0.063760265708	0.08668100833889998	0.114152938128	0.138670653105	0.15832097828400002	0.175148501992	0.188974112272	0.199395880103	0.206933781505	0.210419878364	0.208570435643	0.203785777092	0.200566589832	0.202486410737	0.212817654014	0.231078669429	0.248537406325	0.255000889301	0.248264089227	0.233536526561	0.217445120215	0.204259350896	0.192572548985	0.178653568029	0.164075821638	0.154274091125	0.152891457081	0.15664173662699998	0.156166121364	0.146219313145
2763	2	26/10/2016	10:28:01	raw	yes	357	96.22	3.75	3.29	4.59	12.63	43	1390	0.568	8.87	16.4	2.54	0.043989688158	0.0472559630871	0.06010234355930001	0.0829685926437	0.10980997979599999	0.133236095309	0.15208527445800002	0.169085741043	0.183915868402	0.19506710767700008	0.202401414514	0.20522066950800005	0.20334471762200002	0.19894863665100002	0.195686340332	0.197671502829	0.208427384496	0.226499035954	0.243354797363	0.250098079443	0.24439160525800002	0.230000436306	0.213807016611	0.200814366341	0.189215645194	0.175192147493	0.16039533913100001	0.150854334235	0.149935021996	0.153347015381	0.152424991131	0.142614156008
1602	3	14/3/2017	08:19:58	raw	yes	331	95.24	3.28	3.24	4.44	11.96	49	1314	0.516	8.71	16.0	2.56	0.04313375055790001	0.046906486153600005	0.059343740344	0.0813192874193	0.107203677297	0.130053862929	0.148587286472	0.165030047297	0.179365992546	0.189994379878	0.196527734399	0.199023291469	0.197440102696	0.193445041776	0.190285116434	0.192079663277	0.202823787928	0.220772221684	0.237153664231	0.243388548493	0.237465634942	0.223300591111	0.2071788311	0.194096550345	0.18265466392	0.168773978949	0.154076084495	0.144335240126	0.143157333136	0.146709933877	0.14633025229	0.137656003237
4336	3	29/1/2016	08:33:59	raw	yes	831	96.13	3.51	3.24	4.43	12.23	40	1699	0.513	8.79	11.6	2.43	0.037065744399999996	0.0406232327223	0.053767725825300004	0.0757027566433	0.10096871852900001	0.123966380954	0.142789781094	0.158619761467	0.172211974859	0.18307682871800002	0.19033217430100002	0.19293400645300002	0.191068798304	0.186812013388	0.183474227786	0.18506272137200008	0.195128321648	0.21247313916700009	0.229053422809	0.23585107922600002	0.230469986796	0.216843053699	0.201479971409	0.188896596432	0.177217692137	0.163246721029	0.148915454745	0.139494344592	0.138531148434	0.142355978489	0.14198881387700002	0.133222207427
1663	18	31/8/2018	11:10:32	bicarbonate	no	698	91.0	3.49	3.19	4.57	12.2	13	1240	0.532	8.95	2.9	2.44	0.04452040791511536	0.04831378161907196	0.06084944307804108	0.08296789228916167	0.1094398945569992	0.13229931890964508	0.15016202628612518	0.16620546579360962	0.1800261288881302	0.19042080640792847	0.197854682803154	0.20110079646110526	0.19949951767921448	0.1953456699848175	0.19173793494701385	0.1929088979959488	0.20341233909130094	0.2215547114610672	0.2377573549747467	0.24378447234630585	0.2381156533956528	0.2238292247056961	0.2076231986284256	0.19450075924396515	0.18278944492340088	0.16911135613918304	0.1548931896686554	0.14545828104019165	0.1441645622253418	0.14716723561286926	0.14620092511177066	0.1369168907403946
1696	11	31/8/2018	11:25:52	bicarbonate	no	267	88.05	3.84	3.29	4.73	12.85	27	1640	0.551	9.23	3.3	2.47	0.04369790852069855	0.0479058176279068	0.06153178215026856	0.08412523567676544	0.1105932891368866	0.13476106524467468	0.15442734956741333	0.17126592993736267	0.18553650379180908	0.196001410484314	0.20296581089496613	0.20584481954574585	0.2039814293384552	0.19955472648143768	0.19619110226631165	0.19815625250339508	0.208740234375	0.22640106081962585	0.2429205328226089	0.2491096556186676	0.24303703010082245	0.2286956310272217	0.2126287817955017	0.1997249722480774	0.18791790306568146	0.1735706329345703	0.1585293710231781	0.1483071744441986	0.1468457579612732	0.15063618123531342	0.15037299692630768	0.14093585312366486
384	6	12/9/2016	11:49:22	starch	no	32	92.5	2.74	3.36	4.74	11.8	44	1362	0.568	9.1	11.9	2.62	0.0536852329969	0.0576106905937	0.07168906927110001	0.0949841737747	0.121719762683	0.145145237446	0.16418740153300002	0.180860087276	0.195018678904	0.205824241042	0.212872490287	0.215782955289	0.214100837708	0.209646627307	0.205988243222	0.207186773419	0.217345058918	0.235860288143	0.253794997931	0.260646343231	0.253719717264	0.237793400884	0.220373556018	0.206093236804	0.193376019597	0.178701609373	0.16322201490399998	0.153130367398	0.152040049434	0.155546069145	0.155040249228	0.145944088697
3465	1	5/7/2017	09:33:59	raw	yes	140	91.67	4.06	3.54	4.63	13.23	19	1443	0.5539999999999999	9.52	15.3	2.79	0.042068287730199994	0.045945584774	0.0598211139441	0.0839017629623	0.111385256052	0.135272651911	0.154940918088	0.172032281756	0.186521932483	0.197690352798	0.205147907138	0.208515748382	0.207658961415	0.20332248508900005	0.19941534102000005	0.201825931668	0.213688418269	0.23258060216899998	0.249934539199	0.256983578205	0.251494795084	0.23731720447500002	0.221262335777	0.208157122135	0.19633655250100002	0.182185962796	0.167063355446	0.157065108418	0.156102910638	0.15953540802000002	0.158351689577	0.148124828935
3585	4	3/3/2017	12:32:27	raw	yes	346	86.48	3.54	3.31	4.49	12.35	68	1411	0.526	8.84	12.7	2.59	0.041690111160300004	0.0460505485535	0.0591732859612	0.081495270133	0.107729569077	0.130977749825	0.149781391025	0.166263028979	0.18042230606100002	0.190953075886	0.197649315	0.20061475038499998	0.19925323128699998	0.195038616657	0.191555738449	0.193210080266	0.203581348062	0.221236780286	0.238163113594	0.244547873735	0.23819334805	0.22369448840599998	0.207584232092	0.195046141744	0.183739259839	0.169520661235	0.154935345054	0.145489513874	0.144163310528	0.147738605738	0.147553622723	0.138419643044
3878	5	4/8/2016	10:18:13	raw	yes	322	87.23	3.39	3.43	4.42	12.19	9	1332	0.515	8.8	7.3	2.66	0.0403524488211	0.044198125600800005	0.0574543178082	0.0798877924681	0.10595481097699999	0.128514364362	0.146624863148	0.162719666958	0.176720425487	0.187312439084	0.193924918771	0.19677029550099998	0.195529550314	0.19116033613699998	0.187816187739	0.19006381928899999	0.20091167092300002	0.218573346734	0.234834447503	0.241203531623	0.235533803701	0.221762567759	0.206031769514	0.193227171898	0.182164371014	0.168815925717	0.154502660036	0.144872397184	0.143427982926	0.14675439894200001	0.146253973246	0.136957913637
1061	3	5/10/2016	14:24:06	sucrose	no	67	91.4	3.48	3.38	4.87	12.69	52	1478	0.593	9.26	16.5	2.66	0.0605106055737	0.0634600520134	0.0754953473806	0.0975162982941	0.12388022244	0.14722533524	0.166213288903	0.183329597116	0.19860380888	0.21014136076	0.21815289556999995	0.223195701838	0.224161282182	0.221724197268	0.218554705381	0.219389483333	0.228647485375	0.24520124495	0.260941803455	0.266027241945	0.257774233818	0.240347132087	0.22147218883	0.206999644637	0.194713920355	0.180882945657	0.166953012347	0.15801602602	0.15728822350500002	0.16096881032	0.16039869189300002	0.150718927383
1153	5	13/8/2018	14:55:18	starch	no	196	82.33	3.73	3.59	4.82	13.09	29	1250	0.562	9.75	20.1	2.89	0.0436683446169	0.0479166358709	0.06106735765930001	0.08425185084339999	0.112083122134	0.136416226625	0.155495449901	0.17259033024300002	0.187835514545	0.199103713036	0.206118166447	0.20905706286400005	0.207421198487	0.202576458454	0.198763385415	0.20069861412	0.211699277163	0.230049222708	0.24706235528	0.254309356213	0.248871847987	0.23378936946400006	0.216664239764	0.202573090792	0.18993756175	0.175712287426	0.161157652736	0.151313275099	0.149892047048	0.153323233128	0.152631118894	0.142977908254
1086	13	5/10/2016	14:22:02	peroxide	no	71	92.23	3.57	3.39	4.57	12.51	16	1427	0.564	8.95	27.2	2.61	0.0459726154804	0.0502814054489	0.0636648088694	0.0855636894703	0.111264407635	0.13499610125999995	0.154429718852	0.170471683145	0.18428042531	0.195376962423	0.202407419682	0.204889029264	0.202988937497	0.198759764433	0.195640727878	0.197514593601	0.208211094141	0.226510375738	0.243666991591	0.25013512373	0.244171485305	0.229636758566	0.212945461273	0.199570760131	0.187722399831	0.173433318734	0.15845206379899998	0.148775503039	0.147798374295	0.15134856104900002	0.150706186891	0.14140336215500002
475	11	12/9/2016	14:58:21	peroxide	no	11	91.03	2.73	3.37	4.69	11.75	34	1385	0.563	9.06	17.7	2.64	0.0494874864817	0.0533599257469	0.0662780106068	0.08897322416310001	0.116441756487	0.140684187412	0.16011437773700002	0.177020162344	0.191200971603	0.202046513557	0.209304213524	0.212176069617	0.210563376546	0.205869928002	0.202130511403	0.204104617238	0.21505330503000006	0.23353587091	0.250631958246	0.25685492157900003	0.250001192093	0.234642282128	0.217690065503	0.20366859436	0.191243350506	0.176657781005	0.161287471652	0.151261478662	0.15006242692500002	0.153649255633	0.15311448275999998	0.143838137388
4421	5	14/7/2016	11:02:23	raw	yes	251	93.74	3.92	3.33	4.4	12.62	9	1380	0.552	8.66	8.2	2.57	0.0395178347826	0.04359455406669999	0.056712970137599995	0.0789488255978	0.10510586202099999	0.128239601851	0.14643090963400002	0.162394955754	0.17600370943500002	0.186202824116	0.19302268326299998	0.19542989134799998	0.193676963449	0.190119743347	0.187421292067	0.189136758447	0.19917288422600002	0.21650913357700002	0.233067989349	0.24017530679699997	0.234687104821	0.22063881158799997	0.205946862698	0.194427758455	0.18315261602400001	0.169211745262	0.155154049397	0.146346122026	0.145534202456	0.148965075612	0.148086950183	0.138224810362
2175	10	31/8/2018	12:31:06	peroxide	no	1074	94.85	3.94	3.34	4.46	12.7	53	1625	0.53	8.99	14.6	2.56	0.04292596876621246	0.046010807156562805	0.058373808860778816	0.08048465847969055	0.10616427659988403	0.12844355404376984	0.14599335193634033	0.1620757132768631	0.17639118432998654	0.18659405410289764	0.19275599718093872	0.1953052431344986	0.1940520852804184	0.18992722034454346	0.1868823766708374	0.1888049691915512	0.19832037389278406	0.2151048481464386	0.231789693236351	0.2387864738702774	0.2331640124320984	0.21911704540252688	0.2035861909389496	0.1910407543182373	0.17996840178966522	0.1669389009475708	0.15270814299583435	0.1428573578596115	0.14185796678066254	0.14574116468429565	0.1450342983007431	0.1354118138551712
1919	14	31/8/2018	11:48:12	formaldehyde	no	324	84.95	3.65	3.25	4.68	12.55	85	1551	0.544	9.13	17.4	2.5	0.044261083006858826	0.04805934429168701	0.06143331527709961	0.08457076549530029	0.11135739088058473	0.1351252794265747	0.1546446979045868	0.17146919667720795	0.18530724942684174	0.19560761749744413	0.20241272449493408	0.20525503158569336	0.20359471440315247	0.1987122744321823	0.194647952914238	0.19593577086925507	0.20619447529315948	0.22396565973758686	0.24057768285274506	0.24691781401634216	0.2406525760889053	0.2260270267724991	0.20991235971450808	0.1968951225280761	0.18529850244522086	0.17167995870113373	0.15726597607135773	0.14744509756565094	0.14622007310390472	0.14996573328971866	0.1495262235403061	0.14003916084766388
794	5	3/10/2016	14:11:25	starch	no	92	72.54	3.25	3.34	4.63	12.19	50	1340	0.565	8.96	15.9	2.61	0.043901577591900005	0.0475822985172	0.0607786029577	0.0835942625999	0.111195385456	0.135860964656	0.15510571002999998	0.171822592616	0.18619120121	0.19670163095	0.203759431839	0.206690087914	0.204805731773	0.200330555439	0.197177276015	0.199294954538	0.209994986653	0.228400692344	0.245477408171	0.251427978277	0.245055571198	0.230477258563	0.213835909963	0.200334012508	0.188309684396	0.17407628893899998	0.159408792853	0.149679377675	0.148355558515	0.151832193136	0.151210308075	0.141677334905
1083	10	5/10/2016	14:21:35	bicarbonate	no	94	89.39	3.56	3.41	4.59	12.55	20	1258	0.5670000000000001	9.0	12.3	2.64	0.045651987194999986	0.0497225224972	0.06299516558650001	0.08533515036110001	0.111502423882	0.135233819485	0.154780969024	0.171410664916	0.18505319953	0.195375546813	0.20256601274	0.20568664372	0.204543918371	0.200534120202	0.196943372488	0.198977991939	0.209992393851	0.228215128183	0.245250880718	0.251517921686	0.245158687234	0.230658963323	0.214487701654	0.201327607036	0.189525797963	0.175510153174	0.16080494225	0.150949493051	0.149386271834	0.152601957321	0.15213184058700002	0.142599403858
4139	5	30/5/2016	08:57:01	raw	yes	321	94.88	3.44	3.3	4.32	11.81	62	1682	0.527	8.49	16.3	2.55	0.029074922204	0.0325016230345	0.0446828454733	0.0656762719154	0.0908397585154	0.11350077390699999	0.131809562445	0.147838428617	0.161491826177	0.17155820131299998	0.178162157536	0.181354776025	0.18012356758099998	0.17573072016199998	0.172401934862	0.174371153116	0.184444054961	0.201297491789	0.217614337802	0.22433249652399997	0.218768522143	0.205219730735	0.190124168992	0.177663072944	0.166158467531	0.15273636579500002	0.138944834471	0.129817143083	0.128819391131	0.132335916162	0.13184802234200002	0.122667461634
1097	8	6/10/2016	13:59:00	bicarbonate	no	46	89.93	3.54	3.4	4.6	12.52	37	1339	0.5670000000000001	8.99	15.3	2.64	0.03530138731	0.0393427610397	0.0523933917284	0.0752362906933	0.101917475462	0.12540204822999998	0.144360214472	0.160753548145	0.175233840942	0.18641705811	0.19381238520100005	0.196895867586	0.195291027427	0.191162288189	0.187926501036	0.189569100738	0.200085490942	0.218464434147	0.235424920917	0.241690382361	0.235593885183	0.2207236588	0.203990340233	0.190617486835	0.178731590509	0.164843708277	0.150240436196	0.140225484967	0.138907521963	0.142712846398	0.142261579633	0.132459491491
2537	12	31/8/2018	10:39:03	sucrose	no	239	83.27	3.99	3.21	4.93	13.13	118	1678	0.569	9.36	6.4	2.5	0.06939342617988586	0.06986424326896667	0.0795353353023529	0.1002390831708908	0.12468773126602173	0.14625360071659088	0.16482917964458466	0.18149274587631226	0.1958497315645218	0.20780307054519653	0.21731780469417566	0.22407695651054385	0.2268644422292709	0.2260117828845977	0.22375652194023127	0.22338999807834625	0.2298850417137146	0.24327412247657776	0.25535809993743896	0.2575644850730896	0.2484349012374878	0.2315088361501693	0.21265672147274006	0.1977631002664566	0.18663424253463745	0.1750708520412445	0.16282251477241516	0.1547650247812271	0.15448686480522156	0.15849944949150085	0.1583992838859558	0.14950591325759888
769	10	26/9/2016	13:01:02	bicarbonate	no	38	91.41	3.57	3.34	4.62	12.52	25	1268	0.57	8.96	10.2	2.58	0.045685335993800015	0.0490482449532	0.06257899105550001	0.08599375188349999	0.11251424253	0.135770574212	0.154777571559	0.171325802803	0.185905531049	0.197156503797	0.204462632537	0.207872271538	0.206306144595	0.201414912939	0.197809100151	0.200006857514	0.211097180843	0.229553744197	0.246642962098	0.252618938684	0.246203824878	0.232107877731	0.216396078467	0.203633636236	0.19226038456	0.178163945675	0.163067147136	0.153230592608	0.151891246438	0.155203551054	0.154252633452	0.144205957651
4250	3	25/11/2016	10:15:21	raw	yes	188	93.52	3.59	3.33	4.68	12.57	46	1446	0.5760000000000001	9.03	18.6	2.55	0.035632640123400006	0.0399275273085	0.053883060813	0.077273786068	0.10415238142000001	0.127775922418	0.14723421633199998	0.164793148637	0.179906770587	0.190804556012	0.19738368690000002	0.200111508369	0.19866673648400002	0.194224685431	0.190850794315	0.19297756254700002	0.203859224916	0.222286626697	0.24000941216899999	0.24712960422	0.240636616945	0.225689828396	0.209435150027	0.195896700025	0.18357850611200002	0.169205099344	0.154288828373	0.144299685955	0.142908900976	0.146614208817	0.146358296275	0.136939570308
3121	9	16/8/2017	08:24:45	raw	yes	641	91.82	3.78	3.3	4.52	12.6	28	1476	0.535	9.14	12.8	2.59	0.0410191565752	0.045529469847699996	0.0593822151423	0.08224421739580001	0.10867485404	0.132574737072	0.15227240324000002	0.168935447931	0.182807475328	0.193365484476	0.200303778052	0.20308317244100002	0.201626136899	0.197208225727	0.19343781471299998	0.19523473084000004	0.205998241901	0.2242192924020001	0.24110046029100002	0.24739101529100002	0.24134077131700002	0.226819843054	0.210542976856	0.197725355625	0.186398163438	0.17257608473299998	0.15788424015	0.148273155093	0.147572815418	0.151391640306	0.150534540415	0.140708804131
2258	13	3/9/2018	09:16:56	starch	no	291	90.02	3.32	3.17	4.95	12.37	74	1455	0.562	9.33	4.9	2.47	0.061659112572669976	0.0667470246553421	0.08185063302516937	0.10660393536090852	0.13477201759815216	0.1595156192779541	0.17865315079689026	0.1936909705400467	0.2061219960451126	0.21597029268741608	0.22187629342079165	0.22311851382255554	0.21976399421691886	0.2135232985019684	0.20810790359973907	0.207480862736702	0.21544009447097776	0.2319991290569305	0.2498806416988373	0.2586910724639893	0.2532651722431183	0.2371893972158432	0.2186456322669983	0.20340152084827426	0.190777987241745	0.17722254991531372	0.16319639980793	0.1539035439491272	0.15251775085926056	0.15543530881404874	0.1545557826757431	0.14520639181137085
4521	1	3/3/2017	12:36:57	raw	yes	362	87.78	3.51	3.3	4.49	12.31	73	1417	0.526	8.84	13.4	2.61	0.041430130600900006	0.0455683469772	0.058825001120600004	0.081620246172	0.108234658837	0.131564751267	0.15011125803	0.166311115026	0.18000356853	0.190609231591	0.198169454932	0.20136135816599998	0.19967035949200002	0.19515752792399998	0.191530108452	0.19335781037799998	0.20361563563299998	0.22082111239399999	0.237456589937	0.24432483315499998	0.23846706748000004	0.223681241274	0.20724125206500002	0.194253310561	0.182996869087	0.1692853719	0.154595792294	0.145156025887	0.144266799092	0.14783988893	0.147326976061	0.13811294734500001
1571	6	15/12/2016	08:50:22	raw	yes	129	87.46	4.12	3.17	4.55	12.84	57	1481	0.5670000000000001	8.7	17.6	2.44	0.0409081280231	0.0438466817141	0.0564086586237	0.0788808465004	0.105687335134	0.129955857992	0.149472519755	0.166144877672	0.180147379637	0.190940260887	0.198246404529	0.201318025589	0.199408367276	0.194515630603	0.190965741873	0.192965447903	0.203777685761	0.22202603519000005	0.239079713821	0.245428651571	0.239427939057	0.225613415241	0.210128128529	0.197314709425	0.185750052333	0.171716585755	0.156781330705	0.14687301218499998	0.145601168275	0.149495765567	0.149185657501	0.139416664839
4169	9	1/8/2016	09:07:45	raw	yes	382	91.14	3.38	3.42	4.42	12.16	9	1315	0.544	8.78	5.7	2.66	0.0423672497272	0.0455159544945	0.058130562305500004	0.0803409218788	0.10633957386	0.128916084766	0.147219032049	0.163562014699	0.177275106311	0.18768122792199998	0.194988533854	0.197909682989	0.1963044554	0.192427188158	0.189352542162	0.19096666574499999	0.201007917523	0.218265175819	0.23474313318700002	0.241459935904	0.235606610775	0.221525534987	0.206252232194	0.194000944495	0.182885169983	0.169392451644	0.155026882887	0.145693942904	0.144576579332	0.1476521492	0.146929770708	0.13786785304500002
1449	11	16/8/2018	14:54:51	peroxide	no	248	90.34	4.07	3.35	4.68	13.07	34	1156	0.55	9.32	15.7	2.66	0.0408111363649	0.044620692729900005	0.0579255223274	0.0807133764029	0.107498332858	0.131253376603	0.150442048907	0.167150497437	0.181179121137	0.19177712500100005	0.198858588934	0.201945334673	0.200479716063	0.195795580745	0.19237165153	0.19503878057	0.206642881036	0.22516566515	0.242332175374	0.249184817076	0.242987379432	0.228215008974	0.211890920997	0.198495388031	0.186399325728	0.172327250242	0.15782636404	0.148134246469	0.147016778588	0.150816068053	0.150111779571	0.140144214034
1450	12	16/8/2018	14:55:00	peroxide	no	262	88.95	4.11	3.37	4.68	13.12	40	1228	0.551	9.33	17.2	2.66	0.0426234453917	0.0466763228178	0.059977799654	0.08250169456010001	0.108422279358	0.131743595004	0.150969237089	0.16728356480599998	0.181286409497	0.192369297147	0.199529528618	0.201991826296	0.200174659491	0.196199461818	0.192949727178	0.194841176271	0.205923557281	0.224558264017	0.242002114654	0.249132066965	0.243293046951	0.228096783161	0.211368843913	0.19814892113200006	0.186212643981	0.17199344933	0.157143369317	0.147421166301	0.146472424269	0.150533333421	0.15014934539799998	0.14023911952999998
3963	7	17/8/2016	07:46:31	raw	yes	380	89.42	3.41	3.42	4.41	12.29	40	1360	0.546	8.84	12.2	2.66	0.0415904223919	0.0460069477558	0.05912536382680001	0.0811722874641	0.10701981186899999	0.129308983684	0.147157564759	0.163551971316	0.177755653858	0.188238173723	0.194962009788	0.197906047106	0.19660961627999998	0.19247673451900002	0.18929642438900002	0.191091388464	0.201192870736	0.218738660216	0.23564791679400002	0.24210263788699998	0.235961899161	0.22193551063499997	0.206383496523	0.193454429507	0.181888476014	0.168745577335	0.15473064780200002	0.14500305056600002	0.143663436174	0.147088453174	0.146414935589	0.137077599764
3659	1	9/1/2017	09:01:38	raw	yes	147	88.75	3.64	3.11	4.58	12.3	38	1393	0.563	8.67	12.3	2.41	0.038360744714699996	0.041978731751399996	0.0553431510925	0.07803100347519999	0.104255095124	0.127722516656	0.147196039557	0.164321929216	0.178588166833	0.18946352601100008	0.196983382106	0.19996035099	0.19814740121399999	0.193502753973	0.18995462357999998	0.191578507423	0.202003538609	0.220363378525	0.237236410379	0.243464335799	0.23760603368299998	0.22338992357299997	0.207085683942	0.19356653094300005	0.181769266725	0.16810010373599998	0.15347391367000002	0.14348670840299999	0.142186969519	0.145979389548	0.145623579621	0.13611032068700002
4058	4	31/10/2017	08:33:07	raw	yes	155	82.46	3.71	3.22	4.74	12.67	19	1438	0.5539999999999999	9.31	15.7	2.47	0.044327706098600005	0.0483454763889	0.062759026885	0.08743759989739999	0.115404218435	0.13930144906	0.159079134464	0.17684459686299994	0.191748440266	0.202686652541	0.210048601031	0.213635399938	0.212498530746	0.208020910621	0.20417337119600001	0.206096053123	0.217191427946	0.23618106544	0.254412829876	0.261564671993	0.25525251030900004	0.239574477077	0.22212313115600002	0.208216011524	0.195865705609	0.181184649467	0.165498971939	0.154891610146	0.15348649025	0.15724080800999998	0.156740009785	0.146875217557
406	13	12/9/2016	11:47:18	peroxide	no	10	88.16	2.73	3.34	4.69	11.73	18	1419	0.562	9.03	34.7	2.58	0.049786970019300006	0.0536298751831	0.0664908885956	0.0893824249506	0.116513818502	0.139962807298	0.15887196362	0.175718843937	0.190218880773	0.201291650534	0.208993852139	0.212171241641	0.210008442402	0.20502589643	0.201242089272	0.203357025981	0.21459043026	0.232668295503	0.24949605763	0.256043791771	0.249165117741	0.233145445585	0.216055095196	0.202289268374	0.189709618688	0.175214186311	0.160425156355	0.150913268328	0.149570330977	0.15251158177899998	0.15180157125	0.14283238351299998
4275	6	8/1/2016	09:33:53	raw	yes	481	85.61	3.35	3.29	4.6	12.25	46	1671	0.52	8.86	11.3	2.53	0.0434498488903	0.0475963950157	0.0601999908686	0.0823656469584	0.10869789123500001	0.13217577338199998	0.15149234235300002	0.16857843101	0.182553723454	0.19271273910999998	0.199611961842	0.202424407005	0.20077528059500002	0.196202725172	0.192534700036	0.194311976433	0.204745605588	0.22230197489300002	0.23869924247299998	0.24511931836599998	0.23906880617100001	0.224348768592	0.20788379013500002	0.194582283497	0.18280349671799997	0.169099986553	0.154741749167	0.144825473428	0.143309146166	0.146939590573	0.146663352847	0.13773663342
2608	3	31/8/2018	10:55:02	sucrose	no	1036	93.61	3.71	3.31	5.12	13.06	96	1791	0.586	9.67	11.5	2.57	0.0749402642250061	0.07515484094619751	0.0850268006324768	0.10667483508586884	0.13242748379707334	0.1549060046672821	0.17375051975250244	0.1907316893339157	0.2059987187385559	0.2186122834682465	0.22878506779670715	0.23628510534763336	0.2393335551023484	0.2386253625154495	0.23591284453868866	0.23544402420520785	0.2429453879594803	0.2574162483215332	0.2703453600406647	0.272918313741684	0.26316237449646	0.2447409480810165	0.22431854903697968	0.20813250541687006	0.19602033495903007	0.1839430332183838	0.1714923083782196	0.16327935457229614	0.16296057403087616	0.16658677160739901	0.1655605435371399	0.15610647201538086
4324	10	26/12/2017	08:52:38	raw	yes	359	78.73	4.2	3.1	4.62	12.91	25	1556	0.547	9.04	19.7	2.35	0.0398536026478	0.043892860412599995	0.0577711313963	0.0812589377165	0.10849200189099999	0.1326957196	0.152577236295	0.169785365462	0.18359670042999998	0.193855807185	0.201226398349	0.20437788963300002	0.202591985464	0.19848129153299998	0.195630520582	0.197278767824	0.20758545398699998	0.22641934454399998	0.244285792112	0.25120455026599997	0.245318964124	0.23058962821999998	0.214143127203	0.200840979815	0.18875975906800002	0.174038231373	0.158533543348	0.148594379425	0.147405534983	0.15129916369899998	0.151471212506	0.14213582873299999
202	11	29/8/2016	12:16:06	peroxide	no	51	83.52	3.25	3.4	4.63	12.22	50	1279	0.5660000000000001	9.06	17.7	2.65	0.045484751462900014	0.04889573156830001	0.0624724179506	0.08571696281430001	0.112750798464	0.136589601636	0.155797734857	0.173030540347	0.187674403191	0.198354870081	0.205303788185	0.208133250475	0.207048565149	0.203413441777	0.200235784054	0.202257961035	0.213342905045	0.231987312436	0.249250382185	0.255932748318	0.249738439918	0.234517514706	0.217426329851	0.203759506345	0.191921696067	0.177588880062	0.16251668334	0.152948752046	0.151832610369	0.155025154352	0.154174521565	0.144756421447
364	2	1/9/2016	13:15:35	sucrose	no	33	95.87	3.3	3.39	4.68	12.31	42	1327	0.5720000000000001	9.1	15.4	2.65	0.044785499572800015	0.0484108030796	0.061579182744	0.08484010398389999	0.111653417349	0.134591966867	0.153117448092	0.16993983089899994	0.184625446796	0.195634752512	0.203550562263	0.208055928349	0.207103446126	0.20230640471	0.198825776577	0.201048433781	0.211992099881	0.23031014204	0.247536718845	0.254146277905	0.247772321105	0.232092648745	0.214048489928	0.199885696173	0.188061252236	0.174062430859	0.159247383475	0.149439111352	0.148275151849	0.151796072721	0.1510078758	0.141192242503
4028	3	29/12/2017	08:11:44	raw	yes	556	85.81	3.5	3.21	4.61	12.27	29	1465	0.539	9.16	15.4	2.46	0.047863781452199994	0.052032142877599996	0.065083116293	0.08856873214239999	0.116297572851	0.140136033297	0.159453213215	0.177219167352	0.192371234298	0.20299106836300002	0.210079684854	0.212837874889	0.21057185530699998	0.20584382116799999	0.20200188458	0.203663408756	0.214490965009	0.23254030942899998	0.249552667141	0.25631120801	0.249656572938	0.23432354629000002	0.21811896562600008	0.204915747046	0.192733854055	0.178486183286	0.163422763348	0.153460964561	0.152434930205	0.156039908528	0.155412882566	0.146092414856
375	13	1/9/2016	13:17:14	peroxide	no	28	95.37	3.24	3.39	4.63	12.21	6	1411	0.5660000000000001	9.04	31.4	2.6	0.0441844016314	0.048971325159099986	0.0622053444386	0.08422715961930001	0.110184594989	0.133074745536	0.151914432645	0.169034063816	0.183484062552	0.194181591272	0.201491102576	0.204657822847	0.202660739422	0.197823449969	0.194682687521	0.196962714195	0.207915410399	0.226561143994	0.244369223714	0.251338005066	0.244879990816	0.229682147503	0.212712854147	0.198729768395	0.186270087957	0.172030210495	0.157251253724	0.147421106696	0.146337613463	0.149909794331	0.149107769132	0.139419645071
4453	2	12/4/2016	12:22:29	raw	yes	683	90.49	3.83	3.32	4.29	12.43	44	1639	0.506	8.55	12.4	2.58	0.039144665002800005	0.0422846972942	0.0549581497908	0.0764428377151	0.10139073431500001	0.12359449267400001	0.141677394509	0.157540887594	0.170856907964	0.180908933282	0.187840327621	0.190892592072	0.18958599865400005	0.18570543825599997	0.182914197445	0.18486453592799998	0.19466978311500002	0.21145509183400002	0.22763757407699997	0.23412220179999998	0.228351905942	0.21479664742899998	0.19991643726799999	0.18816450238200005	0.177700594068	0.16472415625999998	0.150726288557	0.141249850392	0.140192687511	0.143838435411	0.143318682909	0.134169757366
4202	4	15/3/2016	08:56:45	raw	yes	605	95.52	3.44	3.3	4.36	12.07	24	1644	0.506	8.59	14.6	2.57	0.0405343025923	0.0442917048931	0.057461753487599986	0.0791512429714	0.104284614325	0.12632997334	0.144184052944	0.160384327173	0.174082532525	0.18385300040199998	0.19063603878	0.194043189287	0.192805618048	0.18862044811200002	0.185260280967	0.18702232837699997	0.19706900417800002	0.214209407568	0.230472564697	0.23668025434	0.230997189879	0.217411875725	0.201942846179	0.189199879766	0.178054839373	0.16470387578	0.15052524209	0.141416609287	0.140478000045	0.14404092729100001	0.143794745207	0.134913757443
345	14	31/8/2016	14:30:16	formaldehyde	no	33	93.55	3.33	3.4	4.62	12.3	46	1284	0.5670000000000001	9.04	16.0	2.65	0.0501044988632	0.053975135088	0.06746177375319999	0.09015539288519997	0.116823866963	0.140799671412	0.160238713026	0.17705781757800002	0.191468179226	0.202455163002	0.209939554334	0.213195890188	0.211233735085	0.206484287977	0.203589618206	0.206065684557	0.216991558671	0.23551210761100005	0.253062576056	0.25990554690400003	0.25354886055	0.238357380033	0.22145408392	0.207645818591	0.195554718375	0.181391581893	0.166225492954	0.156331539154	0.155346751213	0.159052982926	0.15844042599199998	0.148540750146
3193	2	5/7/2017	09:37:12	raw	yes	164	94.04	4.06	3.54	4.64	13.25	18	1428	0.555	9.55	14.1	2.8	0.0433467924595	0.047024518251400006	0.0605755150318	0.08447973430160001	0.112258329988	0.136406093836	0.155480220914	0.172621041536	0.188181042671	0.199643269181	0.206532999873	0.209313154221	0.20817162096500005	0.20430260896699998	0.200829267502	0.20264394581300002	0.21400938928100002	0.23335325717900002	0.251484960318	0.258585095406	0.252480238676	0.23802690208000002	0.22186626493900002	0.208503052592	0.196641534567	0.182575941086	0.167526289821	0.157410889864	0.156349346042	0.160120680928	0.158875197172	0.148245975375
3061	2	21/6/2017	09:48:02	raw	yes	413	86.93	3.74	3.33	4.49	12.59	24	1441	0.532	9.13	15.2	2.62	0.0398750901222	0.043765604496	0.0576342493296	0.08089809119699999	0.107559368014	0.13057367503599998	0.148925289512	0.165407031775	0.17978686094300006	0.190984338522	0.198389992118	0.201090797782	0.198952332139	0.194472953677	0.191667243838	0.193528980017	0.203665196896	0.221944957972	0.23913244903099998	0.245264261961	0.2388792485	0.22470438480399998	0.20916467905000002	0.19613271951699998	0.184106692672	0.170216888189	0.15557025373	0.145794421434	0.14496812224400002	0.148967966437	0.148472040892	0.138805374503
661	13	19/9/2016	15:30:26	peroxide	no	176	90.65	3.9	3.29	4.66	12.85	11	1372	0.5760000000000001	8.94	28.8	2.54	0.047636076808	0.052353695035	0.06571815907959999	0.08791604638100001	0.114268511534	0.137911707163	0.156962320209	0.174025550485	0.189002245665	0.199572458863	0.206274122	0.20963217318100005	0.207962587476	0.203211650252	0.20010432601	0.202139183879	0.21243503689800006	0.230685248971	0.248247399926	0.255091547966	0.248743742704	0.233378708363	0.217087253928	0.204416379333	0.192603439093	0.178512647748	0.163899332285	0.154258593917	0.15327960252800002	0.157010659575	0.15604339539999998	0.145792499185
2244	19	31/8/2018	12:45:40	peroxide	no	1101	94.35	3.7	3.12	4.52	12.34	69	1679	0.527	8.81	10.1	2.36	0.04300859570503235	0.046895772218704224	0.059711173176765435	0.08119715750217438	0.10700084269046783	0.13043847680091858	0.1490047127008438	0.16499555110931394	0.1787910759449005	0.1886625289916992	0.1948099434375763	0.197457492351532	0.19575466215610504	0.19176791608333588	0.1883376091718673	0.1890917122364044	0.19874607026577	0.2158965021371841	0.2322346568107605	0.2387469708919525	0.23255835473537445	0.21814870834350586	0.20254836976528168	0.1898928880691529	0.1784239560365677	0.16494643688201904	0.15056759119033813	0.1408221572637558	0.13997267186641693	0.14422230422496796	0.14419856667518616	0.1350601464509964
2690	5	24/11/2017	08:08:39	raw	yes	622	83.49	3.39	3.2	4.53	12.13	24	1402	0.531	9.08	12.9	2.45	0.04427179694180002	0.048805460333799996	0.0624611824751	0.08540889620780001	0.112651273608	0.136388212442	0.155095204711	0.17150796949900002	0.186250045896	0.197627976537	0.204443618655	0.20699165761500002	0.205435648561	0.200788870454	0.19671356678	0.198275282979	0.209237352014	0.227755934	0.244848459959	0.251344919205	0.24486903846299998	0.229689776897	0.21313011646299998	0.19996945559999998	0.188373789191	0.17442303895999994	0.159150585532	0.148878499866	0.14787770807700001	0.151941075921	0.151903107762	0.14274379611
1267	15	9/8/2018	14:17:11	formaldehyde	no	196	83.29	3.75	3.59	4.72	13.02	32	1178	0.555	9.65	22.0	2.86	0.043594941496800016	0.047132343053800006	0.0602808594704	0.0834603458643	0.110675826669	0.134971767664	0.154665634036	0.17141620814800002	0.185538649559	0.196861341596	0.204942524433	0.208035603166	0.205822914839	0.201042249799	0.197814404964	0.200044155121	0.211133927107	0.229898959398	0.247274413705	0.253974556923	0.247770413756	0.232622861862	0.215957179666	0.202713355422	0.190820008516	0.176646485925	0.16178239882	0.151907861233	0.150856435299	0.154699146748	0.154192522168	0.144463971257
277	10	30/8/2016	14:19:55	bicarbonate	no	53	80.41	3.23	3.42	4.65	12.24	12	1211	0.568	9.1	11.7	2.62	0.0456669181585	0.049072861671400014	0.0628761351109	0.0857933461666	0.111971631646	0.135203808546	0.154367491603	0.17173294723000002	0.186242848635	0.196683824062	0.20397362113	0.207397595048	0.206069558859	0.201857849956	0.198614656925	0.20079773664500006	0.211706593633	0.23030154407	0.247984722257	0.25424438715	0.247616142035	0.233171463013	0.216763079166	0.203004032373	0.190917372704	0.176647827029	0.16154062748	0.151451304555	0.149754837155	0.152840837836	0.15193320810799998	0.142166689038
1921	16	31/8/2018	11:48:30	formaldehyde	no	372	86.36	3.39	3.15	4.53	12.04	100	1753	0.525	8.86	12.1	2.39	0.04349394142627716	0.04770936071872711	0.0600847452878952	0.08201757073402405	0.1084444224834442	0.13163594901561734	0.15024027228355408	0.16697098314762115	0.18089161813259125	0.19037072360515594	0.1964687705039978	0.19944126904010773	0.19798989593982694	0.19354848563671112	0.18983939290046686	0.19139648973941809	0.2020576298236847	0.21961820125579834	0.23591399192810056	0.2419976741075516	0.23512625694274905	0.22052671015262604	0.2048797905445099	0.19202810525894165	0.1807648986577988	0.16730932891368866	0.15264935791492462	0.14309202134609222	0.14211048185825348	0.14544865489006042	0.14491088688373566	0.1358558088541031
91	12	23/8/2016	14:05:34	peroxide	no	56	93.55	3.4	3.38	4.73	12.48	35	1447	0.578	9.14	16.7	2.61	0.047404885292100005	0.0513828992844	0.0651440769434	0.0883297175169	0.11584405601	0.140401482582	0.159640371799	0.17609705030900002	0.190188080072	0.200740262866	0.207912921906	0.211454689503	0.210264444351	0.205817133188	0.202565938234	0.205044612288	0.216449931264	0.235070943832	0.252698361874	0.259932816029	0.253452062607	0.237714543939	0.220387548208	0.206503093243	0.194314777851	0.179812535644	0.164339646697	0.154136106372	0.15305067598799998	0.156849473715	0.156255036592	0.146314620972
738	11	22/9/2016	14:05:39	peroxide	no	194	95.35	3.91	3.32	4.65	12.86	65	1273	0.5760000000000001	8.96	16.9	2.6	0.0438615381718	0.047046333551400005	0.06063865125180001	0.08424335718149999	0.111557170749	0.135240852833	0.154325544834	0.171639770269	0.186047941446	0.196492835879	0.203799620271	0.206922486424	0.205673128366	0.201451539993	0.197547748685	0.19965903461	0.210968136787	0.229411780834	0.246716231108	0.253262639046	0.246848329902	0.232227534056	0.216350093484	0.203001230955	0.190721228719	0.176976636052	0.162516400218	0.152619883418	0.151311248541	0.154853060842	0.154208049178	0.144171267748
4072	8	18/1/2016	11:25:48	raw	yes	839	95.03	3.3	3.19	4.45	12.26	42	1743	0.48700000000000004	8.81	8.9	2.38	0.0414546877146	0.045230150222800004	0.057802647352200004	0.07940250635150001	0.105092436075	0.128125369549	0.146208584309	0.161971792579	0.17596425116099998	0.18664970994000002	0.193587571383	0.19609284400899998	0.194020748138	0.18971212208299998	0.18706269562199998	0.189406305552	0.199653148651	0.21709789335700005	0.233517125249	0.23969823121999997	0.233637034893	0.219416990876	0.20374135673000002	0.19107553362799998	0.179709210992	0.166198983788	0.151597827673	0.141881600022	0.141001850367	0.144713282585	0.144268512726	0.135273307562
34	3	29/8/2016	14:22:26	sucrose	no	48	80.0	3.49	3.36	5.03	12.82	53	1552	0.608	9.43	10.9	2.63	0.0611146241426	0.063274204731	0.07575157284739999	0.0989609062672	0.12647536397	0.15083609521400002	0.17058263719099998	0.18782299757	0.202999308705	0.215459451079	0.224411174655	0.228895291686	0.229112535715	0.226577311754	0.224055796862	0.225486308336	0.235019356012	0.252291470766	0.268701970577	0.274251997471	0.26589474082	0.248014271259	0.228376254439	0.212700158358	0.200233861804	0.186679407954	0.172117069364	0.16247460246099998	0.16176071763	0.165418818593	0.16439937055099998	0.154567360878
3571	1	3/10/2017	08:27:40	raw	yes	132	83.89	3.39	3.22	4.68	12.24	19	1301	0.54	9.23	8.3	2.5	0.0476753860712	0.0507723689079	0.0635837614536	0.0864941775799	0.113627329469	0.137830123305	0.15761166811	0.175415664911	0.18975146114799998	0.199647009373	0.20699834823600002	0.210649460554	0.209364637733	0.205259531736	0.201851636171	0.20399066805799998	0.215424656868	0.23387908935499999	0.250895261765	0.25783225894	0.25150945782699996	0.235942214727	0.218776270747	0.205008089542	0.192861795425	0.178087294102	0.162579894066	0.152791723609	0.151896715164	0.155554190278	0.154742151499	0.14488093555
1430	8	15/8/2018	08:51:51	bicarbonate	no	282	90.51	4.13	3.34	4.7	13.14	27	1142	0.5529999999999999	9.32	13.4	2.64	0.0431674867868	0.0470423847437	0.0605017989874	0.0833491683006	0.110163643956	0.13366153836300002	0.152169376612	0.16868005693	0.183115154505	0.194090649486	0.201467812061	0.204256042838	0.202658236027	0.198811307549	0.195677042007	0.197590529919	0.20808917284000006	0.225990325212	0.24354447424400005	0.25096315145500003	0.245297938585	0.231175601482	0.215109989047	0.201940014958	0.190240398049	0.176108926535	0.161313772202	0.151628389955	0.15056329965600002	0.154205098748	0.15335175395	0.143210276961
3694	3	6/11/2017	09:27:38	raw	yes	167	87.44	3.69	3.22	4.75	12.65	21	1461	0.5539999999999999	9.32	15.4	2.47	0.041119605302800004	0.044885516166699994	0.0593399852514	0.08368130028250001	0.11123360693499999	0.135718658566	0.156259998679	0.173848092556	0.18781191110599998	0.19864521920699998	0.206502452493	0.209789067507	0.208020806313	0.203381508589	0.199843421578	0.20172673463799998	0.21281675994399998	0.232092425227	0.250434786081	0.257560491562	0.250843793154	0.2351559251550001	0.21794062852899998	0.204011082649	0.19138054549699998	0.176314517856	0.16083519160700002	0.150653734803	0.149460360408	0.153255745769	0.15278491377800002	0.14307223260399998
1660	15	31/8/2018	11:10:05	bicarbonate	no	894	92.42	3.8	3.09	4.58	12.45	22	1525	0.535	8.84	5.5	2.33	0.042790547013282776	0.04642382264137268	0.05942565202713013	0.08186139166355133	0.107747420668602	0.1307678520679474	0.14969120919704434	0.16598311066627502	0.17956212162971494	0.18955367803573608	0.19651539623737327	0.1999647170305252	0.19860988855361936	0.194146528840065	0.19066815078258514	0.1925201117992401	0.2026587277650833	0.21996471285820007	0.2366614788770676	0.2431029528379441	0.2368261069059372	0.22278721630573275	0.207853838801384	0.19549687206745148	0.18384578824043274	0.17010082304477692	0.15572050213813782	0.14604076743125916	0.14466111361980438	0.14795759320259094	0.14710363745689392	0.1374640315771103
2964	6	26/12/2016	07:56:36	raw	yes	113	90.81	3.73	3.18	4.64	12.53	43	1366	0.5710000000000001	8.8	12.5	2.45	0.0418028980494	0.045524418354	0.0588889718056	0.08222466707230001	0.109436497092	0.1326508075	0.151320084929	0.16898308694400002	0.18416664004299999	0.19464583694899998	0.200929790735	0.203504607081	0.202225655317	0.19809512794	0.194924384356	0.19691583514199998	0.207658618689	0.22654303908300005	0.244048923254	0.250460654497	0.243983000517	0.229035258293	0.212791249156	0.19934755563700002	0.186865881085	0.17244866490400002	0.157452180982	0.147471562028	0.146398052573	0.15023195743599999	0.149865731597	0.14049907028699998
4452	1	3/3/2017	09:32:17	raw	yes	503	87.05	3.51	3.3	4.48	12.3	67	1427	0.524	8.83	14.2	2.61	0.04204767942430001	0.045681715011599996	0.0588739514351	0.0813947170973	0.107285574079	0.130193322897	0.14937536418400002	0.166060835123	0.179145857692	0.18934401869800002	0.19669508934	0.199503704906	0.19800704717599998	0.193555921316	0.18982416391399998	0.191465929151	0.20179489255	0.219476670027	0.23602800071199997	0.242247819901	0.236185029149	0.22213430702700002	0.206514492631	0.193567693233	0.181552216411	0.167860955	0.153831750154	0.144513517618	0.143590927124	0.147078618407	0.146421477199	0.137250676751
1014	4	4/10/2016	14:13:14	sucrose	no	78	91.3	3.49	3.35	5.11	12.89	57	1559	0.616	9.48	15.1	2.65	0.0789174735546	0.079211845994	0.08947141468520001	0.111627951264	0.138001695275	0.160418272018	0.179008513689	0.19627507031	0.211757749319	0.225082188845	0.235544890165	0.241717502475	0.244033485651	0.243745490909	0.241629570723	0.241805449128	0.249740019441	0.264505028725	0.27829891443300003	0.28196054696999995	0.272153377533	0.253064036369	0.232508376241	0.216827988625	0.204947695136	0.192178800702	0.17877079546500002	0.170130342245	0.169565558434	0.172930181026	0.17201171815400002	0.162566676736
4724	2	5/8/2016	08:41:19	raw	yes	310	85.45	3.43	3.39	4.37	12.21	29	1344	0.5429999999999999	8.76	15.7	2.64	0.042674601078	0.0464362055063	0.05957493186000001	0.08118167519569999	0.106420040131	0.12867371738	0.147075071931	0.164113581181	0.17817531526099994	0.18829013407200001	0.195114478469	0.197843968868	0.195977061987	0.19142676889899998	0.18835066258900002	0.190745845437	0.20142018795000002	0.219162076712	0.23587889969300002	0.24252872169	0.236695259809	0.22243496775600002	0.206525266171	0.193444266915	0.182087361813	0.168870002031	0.154580011964	0.145147353411	0.144067257643	0.147299647331	0.14665684104	0.13770082593
282	15	30/8/2016	14:20:40	formaldehyde	no	62	81.82	3.34	3.38	4.64	12.31	52	1291	0.568	9.04	16.2	2.64	0.0427257865667	0.0466668456793	0.059656575322199985	0.08271333575249999	0.109972476959	0.134139448404	0.153857111931	0.17051634192499998	0.184543162584	0.195432752371	0.20237441361	0.204905629158	0.203769311309	0.200113907456	0.196684733033	0.198904424906	0.210287213326	0.228519394994	0.245619848371	0.25255253911	0.246380344033	0.231223747134	0.214088365436	0.200147420168	0.188362345099	0.17441855371	0.159209772944	0.149150326848	0.14789994060999995	0.151359915733	0.150799572468	0.14120708406
1771	6	31/8/2018	11:18:31	bicarbonate	no	318	89.72	4.22	3.41	4.7	13.3	38	1432	0.556	9.34	3.9	2.59	0.04314073920249939	0.04732291400432587	0.05993138253688812	0.08285094797611238	0.11008299887180327	0.1334712952375412	0.15250174701213834	0.16961899399757385	0.184193953871727	0.1948505342006684	0.20149436593055725	0.20430010557174685	0.20313818752765656	0.1990519016981125	0.19558417797088626	0.1974908858537674	0.20820766687393188	0.2261254936456681	0.24285925924777985	0.2493709325790405	0.2437219619750977	0.2300324290990829	0.2144687622785568	0.2014341801404953	0.18967831134796145	0.17595180869102478	0.16138587892055511	0.15145155787467954	0.15018509328365326	0.15371111035346985	0.1525539606809616	0.14220617711544034
3190	4	28/11/2017	08:00:20	raw	yes	566	82.43	3.4	3.19	4.53	12.14	28	1402	0.53	9.07	10.8	2.45	0.042792737484	0.046464279293999995	0.060346394777300014	0.08354477584360001	0.110055685043	0.133430600166	0.15305328369100002	0.169997811317	0.183606311679	0.19425374269499998	0.201902836561	0.205234333873	0.20358924567699999	0.19888611137899997	0.194999292493	0.19633923471	0.20670196414	0.225018277764	0.242432191968	0.249041318893	0.24241100251699998	0.2270142138	0.21025831997400002	0.197095796466	0.185361906886	0.17130556702599994	0.156613215804	0.147067293525	0.146033808589	0.149597227573	0.149242565036	0.140312984586
4590	10	12/12/2016	08:03:38	raw	yes	125	94.28	4.13	3.16	4.53	12.83	53	1466	0.5660000000000001	8.68	16.6	2.41	0.03664290905	0.0403238832951	0.054063752293600005	0.0773878097534	0.10392095148600004	0.12700136005899998	0.145792126656	0.163057208061	0.177867949009	0.188393607736	0.19489876925900002	0.197625651956	0.19638617336800002	0.19233752787099997	0.18895608186700005	0.190939605236	0.201918393373	0.219895467162	0.236557468772	0.24313198030000002	0.237081125379	0.222822859883	0.20743189752099997	0.194795697927	0.183166131377	0.169222012162	0.154183790088	0.144222453237	0.143304407597	0.14721123874199998	0.146835878491	0.137380123138
1113	9	6/10/2016	13:54:45	bicarbonate	no	83	90.87	3.55	3.4	4.6	12.53	35	1295	0.568	9.0	12.9	2.63	0.036208704114	0.039679557085	0.0519721060991	0.0744611173868	0.101517602801	0.125471994281	0.144886270165	0.161885902286	0.176116466522	0.186457961798	0.193252310157	0.196465879679	0.195533961058	0.191299900413	0.18769261241	0.189919531345	0.201061293483	0.219285741448	0.236342027783	0.24278876185400006	0.236096695065	0.22108374536	0.204797953367	0.191784888506	0.180155321956	0.16600945591900002	0.150934264064	0.140881121159	0.13975469767999998	0.143422171474	0.142568722367	0.132651522756
775	16	26/9/2016	13:01:56	formaldehyde	no	46	94.29	3.59	3.32	4.62	12.5	55	1340	0.569	8.92	15.7	2.6	0.044335439801199986	0.0483579337597	0.0618441998959	0.0849445313215	0.111928328872	0.135739088058	0.154889151454	0.171777963638	0.186187237501	0.196848124266	0.203713089228	0.206727460027	0.205585196614	0.201126620173	0.197076648474	0.198824584484	0.209954306483	0.228325143456	0.245481222868	0.252271026373	0.246036618948	0.231008574367	0.214507341385	0.20115879178	0.18928822875	0.175714999437	0.161277323961	0.151244401932	0.149883434176	0.153668269515	0.152957335114	0.142856150866
4319	2	10/10/2016	09:56:44	raw	yes	157	90.98	3.31	3.42	4.62	12.33	46	1462	0.5660000000000001	9.04	14.2	2.67	0.0442564040422	0.048116296529800005	0.061278656125099994	0.08443929255010002	0.11183559894600001	0.135758206248	0.15476103127000002	0.171667724848	0.18619078397799999	0.196827471256	0.20400901138799998	0.207183614373	0.20517379045499998	0.200617745519	0.197701394558	0.19978825748	0.210218548775	0.22832904756099998	0.24573507905	0.25254997610999996	0.24636191129700002	0.23116250336199998	0.21415053307999998	0.20042935013799998	0.188377127051	0.174446254969	0.159657418728	0.149677455425	0.14840860664799999	0.152140751481	0.15175968408600002	0.14221149683
1170	12	13/8/2018	14:47:11	peroxide	no	274	89.81	3.83	3.58	4.71	13.07	32	1220	0.5539999999999999	9.61	19.3	2.87	0.0415405631065	0.0456531047821	0.0591606199741	0.0820631831884	0.108464345336	0.131952375174	0.151186108589	0.168110832572	0.182258203626	0.192692577839	0.200074762106	0.203344136477	0.201683595777	0.197558060288	0.194677397609	0.196757331491	0.207181513309	0.225390464067	0.243016242981	0.25002044439300003	0.243916779757	0.228950887918	0.212385326624	0.199312850833	0.187669888139	0.173367068172	0.15828928351399998	0.148846894503	0.148211717606	0.15177446603800002	0.150736629963	0.14081962406600002
2375	10	3/9/2018	09:09:58	starch	no	542	92.41	2.52	3.02	4.78	11.29	70	1342	0.534	8.99	13.9	2.35	0.05920714139938355	0.06389777362346649	0.07880495488643646	0.10250112414360046	0.12911230325698853	0.15251387655735016	0.17098930478096008	0.18634669482707966	0.19888366758823395	0.2087082862854004	0.21529370546340945	0.2170983999967575	0.2143591195344925	0.20895597338676453	0.2037680745124817	0.2032919079065323	0.2119469940662384	0.2290720492601395	0.24640995264053345	0.2540514171123505	0.24848103523254395	0.2329974472522736	0.2149784564971924	0.20027916133403773	0.1875612437725067	0.17341266572475433	0.15908735990524292	0.14953625202178955	0.14807146787643433	0.1511715203523636	0.15080806612968445	0.14242294430732727
2857	3	22/3/2016	10:06:48	raw	yes	527	92.56	3.53	3.25	4.33	12.11	29	1670	0.505	8.52	15.8	2.54	0.0408077090979	0.04392737150190002	0.0561295747757	0.07747374474999999	0.102440729737	0.124953791499	0.143573403358	0.15938937664	0.172661647201	0.182927191257	0.18947310745700002	0.192242622375	0.19101756811099999	0.186751767993	0.183057457209	0.18458428978900002	0.19499810039999999	0.212519153953	0.228567913175	0.23455063998700001	0.228698641062	0.215073958039	0.200140595436	0.18801181018399998	0.176875084639	0.16384062171	0.15014679729900002	0.140725359321	0.139372676611	0.142686069012	0.142240956426	0.133480504155
21	3	22/8/2016	15:57:08	sucrose	no	46	88.64	3.38	3.34	5.0	12.66	41	1525	0.604	9.38	11.3	2.61	0.06127476692200001	0.0640412420034	0.0761249214411	0.0991660505533	0.126245811582	0.149907559156	0.169439941645	0.186983585358	0.202740013599	0.215039253235	0.22366653382800006	0.22851754725	0.228800103068	0.226041451097	0.223381966352	0.22466494143000004	0.234438091516	0.251900970936	0.268010377884	0.27332115173300003	0.265357106924	0.248115628958	0.229287594557	0.214147612453	0.200993999839	0.186701327562	0.17244563996800005	0.163331434131	0.16257384419399998	0.166031986475	0.16504156589500002	0.154980674386
2828	10	30/3/2017	08:26:31	raw	yes	226	92.41	3.45	3.37	4.47	12.29	55	1365	0.524	9.08	14.1	2.65	0.042637780308699996	0.047220930457100005	0.060536339879	0.0822588950396	0.108050331473	0.131559595466	0.150652036071	0.16697476804300002	0.18054130673399998	0.19138507545000005	0.199163079262	0.202300876379	0.20038278400899998	0.19598874449700002	0.193079903722	0.19506546855	0.205310985446	0.223442584276	0.24093200266399997	0.24780248105500002	0.241906419396	0.227532997727	0.211278796196	0.197981417179	0.18637883663199997	0.17255017161400002	0.15765941142999998	0.147853001952	0.146835044026	0.150411561131	0.149847000837	0.140680998564
4515	2	23/2/2016	14:38:49	raw	yes	623	94.12	3.61	3.23	4.49	12.35	50	1821	0.515	8.62	10.7	2.49	0.0401546955109	0.0439399033785	0.05701306462290001	0.07897032797339999	0.104462832212	0.127431884408	0.146273225546	0.16250504553300002	0.17632918059799998	0.187033414841	0.19382815063	0.19658873975299998	0.195400074124	0.19103358686	0.187180057168	0.18864496052299998	0.198925510049	0.21666181087499997	0.232815816998	0.238690495491	0.233013689518	0.218803077936	0.20270384848099998	0.19007736444499998	0.178842514753	0.165311425924	0.15101391077	0.14150930941099998	0.14054910838600002	0.144463509321	0.144356220961	0.13538655638699998
1856	11	31/8/2018	12:10:46	formaldehyde	no	397	86.88	3.3	3.15	4.55	11.99	68	1474	0.526	8.88	10.8	2.41	0.0427979975938797	0.04669778048992157	0.059473246335983276	0.08174984157085419	0.10819721221923828	0.13177582621574402	0.15064014494419098	0.16697068512439728	0.180889829993248	0.19096781313419345	0.19711770117282867	0.19982367753982544	0.1983628273010254	0.19345179200172424	0.1893717497587204	0.19080059230327606	0.20058976113796234	0.21738117933273315	0.23342323303222656	0.2393452227115631	0.2329970896244049	0.21863140165805814	0.20237207412719727	0.1891411244869232	0.1775103062391281	0.16392157971858978	0.14988067746162415	0.14056825637817386	0.13956090807914734	0.14338122308254242	0.14312326908111572	0.13436751067638394
131	4	24/8/2016	14:07:12	sucrose	no	49	91.67	3.45	3.36	5.3	13.03	56	1661	0.634	9.71	10.7	2.63	0.0798450857401	0.07999047636989999	0.0906758010387	0.112933546305	0.139901354909	0.1638854146	0.183889642358	0.20207439363	0.217856705189	0.230590373278	0.240669965744	0.247876048088	0.251291513443	0.250422179699	0.247814357281	0.248314082623	0.25665012002	0.272343814373	0.286568194628	0.29001790285100004	0.280127853155	0.260150462389	0.238369509578	0.221594154835	0.20865303278	0.195410341024	0.181759700179	0.172608360648	0.171805277467	0.17538100481	0.174550697207	0.164805188775
551	14	15/9/2016	14:07:59	formaldehyde	no	11	83.53	2.73	3.36	4.68	11.72	41	1354	0.561	9.03	19.1	2.63	0.0495384335518	0.0534037649632	0.0664368718863	0.0895052701235	0.117268383503	0.14150089025499998	0.160626783967	0.177382096648	0.191756621003	0.202236056328	0.209401339293	0.212731808424	0.211239621043	0.206876799464	0.202986434102	0.204388186336	0.21538464725	0.234142944217	0.251546829939	0.258244663477	0.251500785351	0.23551721870900005	0.218086540699	0.204315856099	0.192194551229	0.177670955658	0.162510722876	0.152366027236	0.15085096657299998	0.15464527905	0.154556632042	0.145338892937
4259	3	8/8/2016	08:44:19	raw	yes	343	91.47	3.38	3.41	4.42	12.27	41	1338	0.546	8.84	10.3	2.66	0.0415895134211	0.0457305908203	0.0577938854694	0.0792882889509	0.105161473155	0.12788687646400002	0.146142974496	0.16254763305199998	0.177273526788	0.18785667419399998	0.19448797404800008	0.19737905263900002	0.19582806527600002	0.191623166203	0.188087895513	0.18990238010899999	0.200455844402	0.21795566379999998	0.234571531415	0.241060554981	0.23496760428000002	0.221174091101	0.20571193098999999	0.19265224039599999	0.181114688516	0.167760938406	0.153646290302	0.144189298153	0.143215820193	0.14651992917099999	0.145378902555	0.136117368937
2196	11	31/8/2018	12:37:50	peroxide	no	167	81.33	3.52	3.24	4.73	12.48	49	1683	0.546	9.18	27.8	2.42	0.04669924080371857	0.05064760148525238	0.06322638690471649	0.08576862514019012	0.1127764731645584	0.13637584447860718	0.1555647850036621	0.1727701723575592	0.18707242608070374	0.19757547974586487	0.2045096009969712	0.2072465717792511	0.2051633596420288	0.20015160739421844	0.1964267939329148	0.19811004400253296	0.2087499648332596	0.22685816884040835	0.2438201904296875	0.250820130109787	0.2450464069843292	0.2300214320421219	0.2131629288196564	0.19975565373897552	0.1876760721206665	0.17318350076675415	0.15809257328510284	0.14823445677757266	0.1473127454519272	0.15135614573955536	0.15098682045936584	0.14145630598068235
4460	2	6/6/2016	12:18:30	raw	yes	332	96.94	3.43	3.33	4.33	11.83	49	1612	0.528	8.53	14.5	2.59	0.043876662850400004	0.04768861830230001	0.060505554079999996	0.0819835960865	0.106506973505	0.12821780145199999	0.14625379443199998	0.162486225367	0.17649289965599999	0.18660984933400002	0.192914098501	0.195874884725	0.195027112961	0.19089461862999998	0.18729007244100002	0.189179435372	0.199738919735	0.217159882188	0.233002483845	0.23884730040999996	0.233141109347	0.219717293978	0.204529464245	0.191905543208	0.180637285113	0.167539134622	0.153714358807	0.144379019737	0.14313478767899998	0.146530658007	0.146161705256	0.137249305844
3503	4	20/2/2017	08:37:34	raw	yes	309	96.04	3.8	3.19	4.55	12.53	60	1334	0.534	8.78	16.9	2.5	0.0432207435369	0.0469070225954	0.0599934905767	0.0832354128361	0.110382318497	0.134238123894	0.153306037188	0.169931307435	0.184091776609	0.194642111659	0.201975479722	0.20510314405000002	0.203481718898	0.199069708586	0.195270389318	0.19681367278099998	0.207579955459	0.22598181664900002	0.243471875787	0.250573158264	0.244379147887	0.229211047292	0.212810724974	0.19988915324200002	0.18842953443500002	0.174699574709	0.16003762185599998	0.150157600641	0.14874249696699998	0.15241821110200002	0.15204872191	0.142499685287
2389	4	3/9/2018	09:04:11	starch	no	819	91.93	2.96	2.9	5.02	11.81	73	1384	0.56	9.1	0.0	2.25	0.06420454382896422	0.06967933475971222	0.08505097031593323	0.1099337637424469	0.1384786069393158	0.16328570246696472	0.1819421648979187	0.19679586589336395	0.208816260099411	0.21856443583965304	0.22537270188331604	0.2266138195991516	0.2222534865140915	0.2153872847557068	0.20922674238681802	0.20767304301261905	0.21535444259643555	0.2324461787939072	0.25059017539024353	0.2585330605506897	0.2522382438182831	0.2361076921224594	0.217788890004158	0.20238667726516724	0.18947510421276093	0.17599184811115265	0.1619274765253067	0.15219227969646454	0.15071450173854828	0.15398584306240082	0.15350425243377686	0.1445818841457367
3420	1	21/11/2016	12:39:14	raw	yes	189	95.42	3.63	3.33	4.65	12.59	53	1415	0.574	8.99	19.3	2.55	0.0525882393122	0.056320130824999995	0.0701896548271	0.09389261901380001	0.12095759809000001	0.14444245398	0.16390150785399998	0.181266054511	0.195797532797	0.206561654806	0.21353989839600002	0.216939359903	0.216188520193	0.211752980947	0.207940191031	0.210212320089	0.22136220335999998	0.239273354411	0.25643649697299997	0.26353916525800003	0.25715470314	0.241994738579	0.22554539144000002	0.212421357632	0.20063591003400005	0.18635198473900005	0.17122259736099998	0.160986408591	0.159516066313	0.163379058242	0.163123711944	0.15349341929000002
[truncated: 350 more rows]
[truncated: 486 more columns]
